# Supplementary material for: Transcriptome Profiling Reveals Th17-Like Immune Responses Induced in Zebrafish Bath-Vaccinated with a Live Attenuated Vibrio anguillarum
Source: PLoS One. 2013 Sep 4;8(9):e73871. doi: 10.1371/journal.pone.0073871 (PMC3762715; doi:10.1371/journal.pone.0073871)
Supplement: Table S1 — The matrix table deposited at GEO. (XLS) [file pone.0073871.s001.xls]

## Sheet: Metadata 
# Use this template for a Agilent one-color experiment submission.
# Normalized data are provided in a Matrix table. Click on additional worksheet tabs below for examples.
# Incomplete submissions will be returned. Click the Metadata Example tab below to view a completed worksheet.
# Field names (in blue on this page) should not be edited. Hover over cells containing field names to view field content guidelines or,
# CLICK HERE for Field Content Guidelines Web page.
SERIES
# This section describes the overall experiment.
title	Mechanism of protective immunity against Vibrio anguillarum infection in zebrafish bath-vaccinated with MVAV6203
summary	MVAV6203, an live attenuated vaccine showed a strong protection against V. anguillarum for Paralichthys olivaceus, Epinephelus coioides and zebrafish. However the mechanism of its protection, especially the mucosal-related response induced by immersion vaccination, is not fully understood. This study was conducted to reveal the changes of genes involved in both innative and adaptive immunity. For…
overall design	Zebrafish were randomly divided into three vaccinated groups and three control groups. V.anguillarum MVAV6203 was cultured in high-salt Luria (LB) medium at 30 for 16h. The cells were harvested by centrifugation and rinsed twice in 2% saline. The desired number of cells was adjusted to 1.0E+08 CFU/mL with 2% saline. Six groups of 70 zebrafish were immersed in the aerated cell-resuspended saline o…
contributor	Hua Zhang
contributor	Chao Fei
contributor	Haizhen Wu
contributor	Minjun Yang
contributor	Qin Liu
contributor	Yuanxing Zhang
SAMPLES
# The Sample names in the first column are arbitrary but they must match the column headers of the Matrix table (see next worksheet).
# CLICK HERE to find the accession number (GPLxxxx) of the Agilent platform deposited in GEO.
# 2 versions of each Agilent platform are represented in GEO, one with Agilent Feature Numbers in the ID column, one with Agilent Probe Names.
# Select the Accession Number of the platform which best aligns with the normalized data. Include the accession number in the platform column.
Sample name	title	raw data file	source name	organism	characteristics: tissue	molecule	label	description	platform
SAMPLE 1	zebrfish_spleen_saline_bath_28d_rep1	control-1.txt	spleen,saline bath,28d,replicate 1	Danio rerio	whole spleen	totla RNA	Cy3	Gene expression at 28 dpv of spleen in zebrafsih bath-vaccinted by saline	GPL7302
SAMPLE 2	zebrfish_spleen_saline_bath_28d_rep2	control-2.txt	spleen,saline bath,28d,replicate 2	Danio rerio	whole spleen	totla RNA	Cy3	Gene expression at 28 dpv of spleen in zebrafsih bath-vaccinted by saline	GPL7302
SAMPLE 3	zebrfish_spleen_saline_bath_28d_rep3	control-3.txt	spleen,saline bath,28d,replicate 3	Danio rerio	whole spleen	totla RNA	Cy3	Gene expression at 28 dpv of spleen in zebrafsih bath-vaccinted by saline	GPL7302
SAMPLE 4	zebrfish_spleen_MVAV6203_bath_28d_rep1	vaccinated-1.txt	spleen,MVAV6203 bath,28d,replicate 1	Danio rerio	whole spleen	totla RNA	Cy3	Gene expression at 28 dpv of spleen in zebrafsih bath-vaccinted by MVAV6203	GPL7302
SAMPLE 5	zebrfish_spleen_MVAV6203_bath_28d_rep2	vaccinated-2.txt	spleen,MVAV6203 bath,28d,replicate 2	Danio rerio	whole spleen	totla RNA	Cy3	Gene expression at 28 dpv of spleen in zebrafsih bath-vaccinted by MVAV6203	GPL7302
SAMPLE 6	zebrfish_spleen_MVAV6203_bath_28d_rep3	vaccinated-3.txt	spleen,MVAV6203 bath,28d,replicate 3	Danio rerio	whole spleen	totla RNA	Cy3	Gene expression at 28 dpv of spleen in zebrafsih bath-vaccinted by MVAV6203	GPL7302
PROTOCOLS
# Protocols which are applicable to specific Samples or specific channels can be included in additional columns of the SAMPLES section instead.
growth protocol	Six-month-old zebrafish weithting about 0.3g were obtained from a the animal center in our laboratory (Shanghai, China). They were reared in running areated water at 24℃ on a 12:12h light/dark rhythm and fed with commercial feed for aquatic animal twice per day.
treatment protocol	10 zebrafish from control groups and vaccinted groups were euthanized and sacrificed to isolate the spleen tissue.
extract protocol	Tolal RNA was isolated from spleen samples by Trizol (invitrogen, USA) according to the manufacturer’s instructions. The RNA were digested with DNase (promega, USA) to eliminate genomic DNA contaminant. The quality of RNA samples was assessed using NanoDrop ND-1000 spectrophotometer (labtech, USA). The integrity of RNA was assessed using standard denaturing agarose gel electrophoresis.
label protocol	1 μg of total RNA from each sample was linearly amplified and labeled with Cy3-dCTP. The labeled cRNAs were purified by RNAeasy Mini Kit (Qiagen). The concentration and specific activity of the labeled cRNAs (pmol Cy3/μg cRNA) were measured by NanoDrop ND-1000.
hyb protocol	1 μg of each labeled cRNA was fragmented by adding 11 μl 10 × Blocking Agent and 2.2 μl of 25×Fragmentation Buffer, then heated at 60 °C for 30 min, and finally 55 μl 2 × GE Hybridization buffer was added to dilute the labeled cRNA. 100 μl of hybridization solution was dispensed into the gasket slide and assembled to the gene expression microarray slide. The slides were incubated for 17 hours at …
scan protocol	The hybridized arrays were washed, fixed and scanned with using the Agilent DNA Microarray Scanner (part number G2505B).
data processing	Agilent Feature Extraction software (version 10.5.1.1) was used to analyze the acquired array images. Median normalization and subsequent data processing were performed with using the GeneSpring GX v11.0 software package (Agilent Technologies). After median normalization of the raw data, genes that at least 3 out of 6 samples have flags in Present (“All Targets Value”) were chosen for further dat…
value definition	Normalized signal intensity

## Sheet: Matrix 
# Example of a matrix table for a Agilent one-color submission. Only column headers are shown.
# The identifiers in the ID_REF column must be unique and match the identifiers in the ID column of the referenced platform (GPLxxxx).
# 2 versions of each Agilent platform are deposited in GEO, one with Agilent Feature Numbers in the ID column and one with Agilent Probe Names (e.g., A_23_P158231).
# The Matrix table should include normalized signal intensities.
# Values that should be disregarded may either be left blank or labeled as "null".
ID_REF	SAMPLE 1	SAMPLE 2	SAMPLE 3	SAMPLE 4	SAMPLE 5	SAMPLE 6
A_15_P384550	2.06413	-1.66901	-1.68938	2.6288	1.11213	1.98706
A_15_P178631	-1.1933	-2.34429	-1.37069	0.662394	0.433452	2.65592
A_15_P109862	-1.24627	-0.990173	-1.68938	0.98057	-0.0440383	2.65844
A_15_P111329	-0.794996	-0.543223	-1.68938	2.5698	0.702606	2.78688
A_15_P720071	-0.99636	-0.434148	-1.68938	-3.53556	0.0376725	0.894081
A_15_P404050	2.46786	0.987648	1.39169	2.3008	2.09812	4.03067
A_15_P114776	0.353243	-0.495084	-1.68938	2.34501	-1.89231	0.687151
A_15_P103695	-1.24627	-1.77597	-1.62273	1.95574	1.5013	2.74992
A_15_P108076	0.395619	-1.74725	-1.40798	-0.876264	-0.0277753	0.927354
A_15_P729891	-1.24627	-0.18269	1.11947	2.31209	5.03862	-3.00098
A_15_P169516	1.09772	-2.27047	-1.68938	-0.82023	0.771501	2.13849
A_15_P120834	1.85324	0.770386	1.21878	2.73136	1.3514	2.99763
A_15_P115449	0.626499	-1.43799	-0.87297	1.35686	0.426311	3.82651
A_15_P120181	3.6019	1.15282	1.81327	3.89252	3.76948	4.36406
A_15_P201796	-0.675234	-1.06227	-1.08299	0.454098	-0.283781	1.37803
A_15_P774256	0.209843	-0.303456	-1.09687	-0.118977	1.20276	2.78219
A_15_P165767	-0.635462	-1.87484	-1.68938	4.45864	-0.463323	0.595003
A_15_P744611	0.922005	-0.778305	-0.648313	1.16616	0.886238	3.10787
A_15_P269706	-0.453783	-0.530257	-1.10593	-1.58564	-1.79459	-0.138096
A_15_P662236	1.43168	0.0502753	0.269746	1.61008	2.49113	3.60606
A_15_P162576	2.87578	0.315319	1.78576	2.05722	3.38221	4.67595
A_15_P104887	-1.24627	-2.31919	-1.68938	1.29379	0.859068	2.28448
A_15_P405615	-0.394181	-1.04164	-1.68938	0.0251369	-0.896312	-0.288856
A_15_P101786	3.78427	1.26331	2.17688	2.84207	5.54203	6.38565
A_15_P399640	-1.24627	-0.0918398	-0.0338378	-0.921414	-1.88284	0.106576
A_15_P757246	1.45506	-0.644248	-0.528904	0.76989	1.93584	2.66596
A_15_P709476	3.87644	4.69818	5.81807	6.09362	5.00081	7.22755
A_15_P622571	1.38999	-0.115247	-0.17205	0.848579	3.47991	2.77633
A_15_P110079	-1.24627	-2.41248	-1.68938	0.388719	-0.211266	0.994502
A_15_P663011	2.0697	0.316971	1.73374	3.96293	3.73857	5.59495
A_15_P402835	0.562233	-2.16297	-0.0198708	1.65232	1.59445	4.03577
A_15_P766001	-1.24627	-2.3849	-1.68938	0.976142	-0.790839	0.00866651
A_15_P174126	1.40138	-2.89344	-1.68938	0.754829	1.42716	2.75824
A_15_P409485	4.02651	1.31054	2.24306	3.35428	3.15142	4.76095
A_15_P114759	-1.24627	-2.89344	-1.68938	-0.213033	-0.163382	2.2406
A_15_P739246	9.09141	6.9681	7.61296	8.13668	8.80188	9.74479
A_15_P119737	-1.24627	-2.89344	-1.68938	1.01713	-0.0942073	0.920229
A_15_P719131	0.58507	-0.746857	-1.68938	-0.873322	1.21349	3.33353
A_15_P620751	4.78627	2.77223	3.42609	4.53976	4.59842	5.76369
A_15_P179221	-1.24627	-0.564635	-1.68938	-0.272564	-0.475714	2.07537
A_15_P685846	-0.124338	-1.34161	-1.68938	-0.403605	1.76584	1.64995
A_15_P272406	3.65386	0.784914	1.15855	1.19446	3.54166	3.76319
A_15_P183816	1.80108	-0.449638	-0.680661	1.95977	1.64212	2.37881
A_15_P528192	1.46611	3.82212	4.39718	3.10747	0.980949	5.06099
A_15_P108744	1.77831	-0.760611	-1.21577	2.80081	-0.275504	3.31628
A_15_P114080	1.24769	-1.63535	-1.68938	3.92272	1.03226	2.23965
A_15_P104943	1.90829	-0.527842	-0.00661802	2.57329	0.94622	2.36995
A_15_P650390	0.171509	-1.55037	-1.68938	-0.350587	1.42902	2.5003
A_15_P380015	0.540991	0.0235205	0.46526	-0.55173	0.0101476	1.10833
A_15_P399845	2.06444	-2.58404	-1.68938	-3.48974	0.226645	1.8604
A_15_P100069	0.356967	0.202926	0.747296	1.86702	3.63616	5.24245
A_15_P181261	-0.561376	-2.35726	-1.68938	1.93566	2.42394	2.4224
A_15_P119303	6.32463	2.74053	3.61531	5.10622	5.49574	6.58545
A_15_P586447	2.23325	-1.88162	-0.82369	1.86045	2.43764	3.67905
A_15_P110546	-0.0846224	-0.450084	-0.0451889	-0.568499	-1.94441	-0.554424
A_15_P625661	-0.442763	-2.89344	-1.68938	0.656636	0.370408	0.926956
A_15_P209331	-1.24627	-2.89344	-1.68938	2.09753	0.849017	2.94524
A_15_P749851	4.57038	2.69625	2.23334	1.32755	5.03876	5.61701
A_15_P170891	-1.01423	-2.89344	-1.68938	2.24257	1.04632	2.74998
A_15_P663171	2.11879	-0.688174	-0.157689	0.0496821	1.12465	1.99025
A_15_P192631	-1.24627	-0.617302	-1.54854	-0.0143156	1.39967	2.86368
A_15_P453150	-0.840661	-1.03593	-1.00199	0.205929	0.0618987	1.42705
A_15_P168446	0.252779	-0.972641	-1.68938	0.0111217	-0.517143	1.53011
A_15_P121467	2.30971	2.60461	2.80552	0.437172	3.45504	4.6159
A_15_P205451	-1.24627	-2.89344	-1.68938	1.78659	1.23687	2.22111
A_15_P748281	0.0259852	-1.59746	-1.68938	0.175065	0.1523	0.190146
A_15_P216966	-1.24627	-0.850033	-1.51395	-0.94372	-0.052104	0.295292
A_15_P114492	3.58356	2.13217	1.99877	3.64006	3.11115	4.36432
A_15_P151791	0.584008	-1.87363	-1.54535	-0.351506	1.58972	2.73648
A_15_P109905	4.27471	1.27473	2.33628	3.93273	3.43407	4.68383
A_15_P660856	4.0465	1.84272	2.11605	4.36476	3.22853	4.13015
A_15_P662501	3.68334	3.96844	3.97479	2.81778	4.83939	7.21857
A_15_P193011	1.31744	-0.895282	-0.612349	3.50809	3.62715	3.96406
A_15_P106294	-1.24627	-2.89344	-1.68938	3.95128	-0.229428	1.45876
A_15_P117168	-0.464732	-2.60172	-1.68938	2.38467	-0.215667	1.10592
A_15_P109252	3.97416	0.183625	0.946727	2.07123	3.95092	4.68387
A_15_P720936	0.36927	-1.03931	-1.2322	-0.812603	1.01645	1.74093
A_15_P110075	1.01848	-1.73739	-0.907821	0.892556	1.58472	2.63693
A_15_P720935	0.619271	-0.377744	-0.220963	0.204971	2.04685	1.91812
A_15_P623092	4.40822	1.10085	1.90164	5.60347	4.63552	5.7911
A_15_P100348	0.466172	-0.677115	-1.68938	-1.24307	0.705021	1.26431
A_15_P721096	3.64617	1.51263	2.24291	3.05851	1.47935	3.49368
A_15_P722586	6.16412	3.92342	4.13582	4.51686	4.18799	5.14295
A_15_P621766	0.0463543	-1.26538	-1.68938	-0.986661	0.0350738	0.794229
A_15_P751521	-1.24627	-2.69373	-1.68938	1.3125	-0.400069	0.948042
A_15_P723046	2.16287	0.424814	0.949523	3.10457	2.1595	3.50501
A_15_P624321	1.32053	-0.154681	-0.162367	1.31511	0.768939	5.05912
A_15_P189996	-1.24627	-0.711719	-1.55285	-1.82383	-0.867854	0.793305
A_15_P732731	-0.653021	-2.22647	-1.68938	-0.899022	-0.743318	0.526129
A_15_P630751	-0.766576	-2.46783	-1.68938	-0.328736	-0.644505	0.045846
A_15_P271826	5.08247	3.73944	3.66358	3.86903	5.47294	7.21903
A_15_P205401	3.25244	3.01476	2.69739	2.60308	3.02213	5.04706
A_15_P755381	-1.24627	-2.89344	-1.68938	-0.0566421	-0.211774	1.1699
A_15_P100716	5.879	4.08305	4.19881	4.5016	4.41131	5.71828
A_15_P112771	3.72235	0.832727	0.995184	4.51436	3.34419	4.24995
A_15_P121067	-1.24627	-2.89344	-1.68938	0.379005	0.190562	0.496296
A_15_P104467	4.1564	1.67181	0.682995	4.06526	4.70019	5.33543
A_15_P671166	-1.15434	-2.40195	-1.68938	-0.822604	-1.11236	-0.563475
A_15_P736401	2.70705	-2.24354	-1.68938	1.40231	3.19594	4.29824
A_15_P742246	5.67897	3.69374	4.19338	5.44666	4.8699	6.02613
A_15_P664151	2.74499	-1.59557	-1.66493	3.18665	2.21227	3.4301
A_15_P139591	5.59655	2.49016	3.20138	5.44729	4.2345	5.42756
A_15_P443915	2.09887	-1.17247	0.548877	3.31136	2.09011	3.64198
A_15_P109726	2.90215	0.144704	0.569453	2.44706	2.44752	4.57442
A_15_P102508	1.43212	0.215659	0.265855	-1.29037	0.160137	-1.08366
A_15_P723906	2.80648	1.63182	2.0421	3.0258	2.48461	3.56251
A_15_P102342	6.50758	4.66679	3.98939	3.90492	5.36157	6.07289
A_15_P687371	-1.24627	-1.89181	-1.68938	-1.45711	0.131669	1.6682
A_15_P421691	2.64191	0.0723319	0.96591	1.35253	2.74576	3.926
A_15_P735101	1.71837	-0.849608	-1.68938	3.04127	2.62315	3.65915
A_15_P307006	2.70379	-0.0398021	-0.192541	-0.516272	1.29201	2.28695
A_15_P115767	2.55041	1.02009	0.987673	4.34076	2.60043	3.38118
A_15_P100160	7.1889	5.30913	5.62967	6.33787	6.77303	7.8922
A_15_P738676	-0.831323	-2.89344	-1.68938	0.325138	-0.280168	0.689056
A_15_P181506	2.96088	0.583433	0.3172	2.47011	3.55515	4.73084
A_15_P741801	1.35468	-0.881919	-0.820788	1.76561	2.06307	3.49602
A_15_P111131	-0.695802	-1.88076	-1.68938	-0.504723	2.06691	3.84768
A_15_P272096	-0.150419	-2.89344	-1.68938	1.49998	2.41336	3.49594
A_15_P107911	-1.24627	-2.89344	-1.68938	0.166721	1.10404	2.23972
A_15_P509977	3.04275	0.915446	1.71217	3.7941	3.2964	3.87755
A_15_P514602	3.67494	-0.633905	0.768294	1.45006	3.12274	3.42238
A_15_P115635	4.23158	0.900325	1.59728	4.41428	3.05548	3.76743
A_15_P664296	4.38742	2.85272	2.87575	3.66862	4.30227	5.81281
A_15_P694721	-1.24627	-2.1704	-0.782194	2.49936	1.17346	2.85475
A_15_P176246	2.74399	-0.438071	0.512192	4.05658	2.96515	3.82511
A_15_P109136	4.50784	2.26782	2.30977	4.76664	3.58119	4.16058
A_15_P731156	4.35071	1.54964	2.40507	3.43652	4.33469	5.60445
A_15_P173326	0.453535	-0.922149	-1.68938	0.511509	-0.050951	1.59626
A_15_P153956	6.74148	4.891	5.26375	6.31584	6.63601	7.72977
A_15_P690030	1.2035	-0.877988	-1.65549	-0.577416	0.871552	2.26072
A_15_P130186	2.08636	0.611815	-0.343012	0.960305	0.89252	2.49449
A_15_P152226	2.60918	0.317712	0.192438	3.66995	5.10637	3.67505
A_15_P734931	2.57228	-0.0708532	-0.364043	1.32569	2.96593	3.72351
A_15_P200226	4.02138	3.18986	2.42873	2.99698	2.77851	3.628
A_15_P114692	1.06161	-0.689972	-1.20074	1.57865	3.01357	3.52982
A_15_P660706	0.0180812	-1.04878	-1.68938	-1.2815	-1.07849	-0.0840788
A_15_P168131	0.602398	-0.903926	-1.28533	-2.53868	-0.627806	0.565061
A_15_P136951	2.83814	1.57182	1.64867	3.49829	3.2697	4.39008
A_15_P721306	3.17909	2.20301	2.14455	2.14337	2.69989	4.01191
A_15_P155701	1.71163	0.00553274	-0.439162	2.8537	1.15754	2.54787
A_15_P754326	5.20413	4.24997	3.76933	3.01606	3.95388	4.61481
A_15_P140376	0.163485	-1.29276	-1.09756	1.61747	-0.401321	0.86914
A_15_P105143	3.16864	2.51982	2.07398	2.27322	2.84873	3.30936
A_15_P661021	-1.24627	-1.38867	-1.68938	0.191077	0.127268	1.58697
A_15_P171751	1.18499	-1.32469	-1.68938	0.283578	-1.63009	-0.294516
A_15_P674756	0.975553	-0.935497	-0.0154538	-0.023375	0.882264	2.20662
A_15_P155496	1.7985	-2.89344	-1.68938	0.79713	1.34869	1.85609
A_15_P622461	3.67803	1.01915	1.71486	3.40695	3.38151	4.31552
A_15_P671906	0.106872	-0.0224366	0.404746	-1.2739	0.374737	0.764939
A_15_P106800	6.34899	6.26063	6.57063	9.63435	5.18759	2.71746
A_15_P108025	1.45339	-0.63934	-1.44265	1.88922	2.16999	2.07523
A_15_P103156	4.23313	1.22261	1.68396	3.50154	2.16642	2.85892
A_15_P760906	-0.610999	-1.62894	-1.68938	0.27084	-0.032011	0.367415
A_15_P730631	1.1226	-1.58643	-1.28555	0.160433	1.83019	2.89016
A_15_P513482	0.570322	-0.469692	-0.0910511	1.2877	0.395787	1.94672
A_15_P133501	4.71523	2.53781	2.16406	3.10311	3.76551	4.36667
A_15_P726416	3.42615	0.572215	1.75056	0.515423	2.85211	3.96144
A_15_P755393	3.01919	1.60714	1.63566	1.71847	2.9895	3.45979
A_15_P639546	0.981792	-0.322638	-0.186213	1.64579	1.04961	1.62129
A_15_P143766	1.02916	-0.293465	-0.0500536	-0.752906	0.222691	1.38138
A_15_P107387	6.12857	3.89841	3.90021	5.11535	4.71082	5.63849
A_15_P173956	-0.851119	-2.66024	-1.68938	1.38895	0.519965	1.1206
A_15_P368580	2.83247	0.123064	0.305266	1.11858	2.69557	3.74003
A_15_P186606	1.41436	0.501325	0.686752	1.06923	1.51969	3.14608
A_15_P212011	5.22259	3.0343	2.58614	4.36725	6.05451	6.59188
A_15_P755296	-0.0314612	-0.091567	-0.944875	0.350574	0.994054	2.06943
A_15_P107631	-0.475019	-1.52651	-1.68938	1.19758	2.14334	3.03046
A_15_P402080	0.014977	-0.956839	-0.345072	-0.106927	-0.0188012	0.859533
A_15_P623676	5.2901	3.94123	3.95208	4.27402	3.80814	4.84475
A_15_P155146	1.48529	-0.869469	-0.821969	1.41909	1.3683	2.57552
A_15_P627576	4.20493	1.85875	1.49611	2.1484	3.08925	3.36762
A_15_P105928	3.36553	1.4506	1.31718	4.04138	2.89488	3.86839
A_15_P110148	8.24596	6.67787	6.6443	7.2319	7.44764	8.05622
A_15_P723506	-0.0204296	-2.89344	-1.68938	0.998638	0.0627794	-0.397573
A_15_P150486	1.09236	-1.7598	-1.68938	0.200775	3.31757	2.79259
A_15_P113082	-1.24627	-2.89344	-1.68938	-0.689854	-0.20099	0.923676
A_15_P444135	4.70348	2.86241	3.25138	2.39647	2.42988	4.03965
A_15_P721076	2.53892	-0.145563	-0.183193	0.860654	1.23824	2.53159
A_15_P687246	2.79694	1.52596	2.28763	3.0715	3.39391	4.13213
A_15_P429185	2.52441	0.122739	1.22298	3.52199	2.26098	3.82022
A_15_P532677	7.75482	5.27445	5.85709	7.63074	7.75232	8.25488
A_15_P211041	1.71498	-0.196133	-0.961712	3.23487	1.8959	2.31899
A_15_P103099	6.94187	4.82553	5.1752	6.57699	5.80017	6.37566
A_15_P725901	1.97622	-0.681064	-0.462661	-0.958341	0.374161	0.743609
A_15_P768096	2.49863	1.03029	1.11007	3.46307	1.70718	2.84452
A_15_P115652	-1.24627	-2.89344	-1.68938	-0.077508	-0.0243893	2.08397
A_15_P173991	2.49736	0.102874	-0.896698	2.40242	0.946114	1.90785
A_15_P173761	3.20359	0.735368	0.414104	4.65542	3.58221	4.08829
A_15_P738771	4.46797	2.37422	2.64455	3.28468	3.36788	4.45832
A_15_P626331	5.86736	4.95584	5.15918	4.21481	4.26722	6.12151
A_15_P106102	0.500017	-0.593146	-1.03684	1.93156	1.06601	2.84281
A_15_P531947	-1.24627	-2.89344	-1.68938	-0.43659	0.856712	0.760135
A_15_P759751	1.6186	0.543182	0.971894	1.98372	1.41736	2.18494
A_15_P628701	2.64557	-0.0161395	-0.81847	2.99593	2.47205	3.16457
A_15_P752586	7.42749	5.59846	5.30612	5.88147	7.61256	8.33802
A_15_P102971	1.29935	-0.924507	-1.68938	0.879154	1.07537	1.41148
A_15_P119856	5.31007	3.03596	3.27033	3.02513	4.16028	5.16361
A_15_P178861	0.870377	-0.773722	-1.68938	3.04685	2.32126	3.45869
A_15_P137256	-0.589334	-2.89344	-1.68938	-1.46135	0.220875	1.31992
A_15_P654326	5.40681	3.45575	3.68793	4.63664	5.10867	5.28597
A_15_P669381	0.974716	-0.701009	-0.0764403	0.463716	-0.00657511	0.249315
A_15_P111061	2.61435	0.599845	0.94493	3.49881	3.74076	5.04219
A_15_P727161	3.63193	1.48108	1.94924	2.33042	3.4813	4.10327
A_15_P112142	-0.0558906	-0.538261	-0.428727	-1.9139	-0.180881	0.201186
A_15_P198166	2.82569	1.09507	1.19316	0.0451097	2.53602	3.33404
A_15_P184106	4.04682	1.812	1.81764	-0.504038	2.90767	3.01088
A_15_P663281	0.999896	-1.26468	-1.65433	2.29988	2.65549	3.0046
A_15_P630616	4.11047	1.20669	0.812207	1.9432	3.8511	4.39045
A_15_P135881	3.80276	-0.00345087	0.626822	0.649024	2.38859	2.4033
A_15_P191641	-1.18341	-2.89344	-1.68938	1.15823	1.08179	2.15336
A_15_P190591	1.46161	-1.82749	-1.68938	-1.2309	0.202765	1.03782
A_15_P109799	8.07344	5.5546	6.01673	6.99262	8.28836	8.21653
A_15_P744196	4.99371	1.93461	2.44161	2.61594	3.96732	5.07879
A_15_P225606	0.546321	0.0233274	0.182207	-0.195834	-0.0428419	0.654216
A_15_P110826	7.04069	4.68212	5.21204	6.51497	6.20733	6.67701
A_15_P752611	6.97006	4.00432	4.30545	6.78685	5.04881	5.4745
A_15_P205476	-1.24627	-2.7434	-1.68938	-0.694948	0.220025	0.94949
A_15_P721111	2.93877	0.787017	1.30092	3.95056	3.21666	3.68047
A_15_P701341	-0.333157	-2.19275	-1.68938	2.27179	1.42686	1.73042
A_15_P121141	1.62678	-0.986318	-1.68797	2.52956	1.02133	1.61627
A_15_P748376	4.69694	3.39882	3.46717	4.24113	3.76515	3.91791
A_15_P110060	7.00958	4.89824	5.2101	5.41071	5.03095	6.42474
A_15_P206392	3.77003	1.68194	0.701695	3.18929	4.54587	5.36568
A_15_P196581	2.78964	0.687133	0.891081	2.60316	2.17295	3.43049
A_15_P299181	-0.389483	-1.40196	-1.68938	0.823824	-0.558785	-0.0289154
A_15_P175806	2.12909	0.733564	1.45339	4.08246	2.78711	3.73747
A_15_P114584	-0.293935	-0.627568	-0.909894	-1.7596	-0.12	-0.246132
A_15_P287111	3.34835	2.68018	2.96889	2.77775	2.31379	3.79855
A_15_P724916	6.21788	4.90895	4.51755	4.91864	4.87424	6.08299
A_15_P220336	-0.705749	-2.89344	-1.68938	2.6627	-0.437112	0.562699
A_15_P311031	3.09673	2.08766	1.68608	1.32909	2.89533	5.25643
A_15_P516547	3.00001	1.25189	0.841891	0.98305	2.71919	3.56103
A_15_P117939	3.08569	1.7491	1.5965	2.29964	2.95432	4.05514
A_15_P106686	7.41847	5.51045	5.85058	6.92398	5.35314	6.51362
A_15_P208041	4.19056	1.0906	1.58724	1.46746	3.20499	3.67036
A_15_P578917	5.78826	2.21311	2.93013	5.62178	4.11707	4.68027
A_15_P755406	4.22165	2.68214	2.93762	3.07229	3.63674	4.22991
A_15_P142776	1.29281	-2.89344	-1.68938	1.89533	1.31905	1.63107
A_15_P486095	1.6072	-0.0334587	0.347365	-0.129491	-0.584106	0.0441618
A_15_P280171	8.18291	7.00909	7.32496	7.13311	7.77904	8.40155
A_15_P633056	3.46448	0.815563	1.20175	2.93962	3.01967	3.90786
A_15_P110393	5.03001	3.42147	3.94915	5.38293	4.88103	6.38684
A_15_P105139	4.18665	2.24018	2.81809	2.17245	3.67843	5.07833
A_15_P676026	1.0344	0.191932	-0.0607586	0.983234	0.582738	0.660537
A_15_P754351	2.76782	0.102921	0.432491	-0.9123	2.47137	1.74351
A_15_P710236	-0.512171	-0.791197	-0.464301	0.169588	-0.156727	1.63439
A_15_P671816	3.55882	2.4897	2.82074	2.56736	4.08626	4.22273
A_15_P193436	-0.157853	-1.5467	-1.68938	4.10267	0.900116	1.04858
A_15_P461810	5.79409	4.05012	4.09832	3.85531	4.75431	5.89176
A_15_P116906	4.91773	3.29783	3.42054	5.43466	4.56757	5.68984
A_15_P150626	6.19476	3.93411	4.32956	4.02337	5.3988	6.08487
A_15_P210396	-0.371501	-1.42919	-1.68938	2.40648	1.64198	1.63977
A_15_P690611	3.05881	3.53132	3.5422	2.11712	2.62981	4.70496
A_15_P661376	0.363225	-1.02766	-1.68938	1.24855	1.06973	2.2051
A_15_P735736	3.81117	2.42712	2.07142	5.51897	3.22205	5.08959
A_15_P218026	9.67465	8.38809	8.51055	8.00203	9.56973	10.0676
A_15_P119791	0.383394	0.308727	0.257403	-2.09042	-0.366261	0.105556
A_15_P372115	-0.185645	-2.89344	-1.68938	1.94356	0.728739	0.766282
A_15_P149161	0.852131	0.683466	0.604148	4.96004	0.915081	1.77521
A_15_P725396	1.7224	-1.03243	-1.15051	-2.91092	0.540381	-0.782002
A_15_P197361	-1.24627	-2.08598	-1.68938	-0.797742	-0.803924	0.904831
A_15_P656776	8.86842	7.10211	7.16493	7.36358	7.98606	8.71085
A_15_P105433	3.11227	1.79379	1.776	2.62248	3.58288	4.6657
A_15_P720796	2.27007	1.71924	1.86928	0.0198255	1.19172	2.92871
A_15_P623946	2.0807	-0.597961	-1.68938	0.662882	2.79407	2.83018
A_15_P406040	5.36616	3.0663	3.55861	5.00666	4.24726	4.91125
A_15_P110092	4.52997	2.32605	2.93545	4.07364	3.22091	4.716
A_15_P162571	1.46755	0.802965	1.07018	4.36889	1.20654	2.86457
A_15_P535357	-1.24627	-2.22129	-1.39891	0.304244	-0.0674734	-1.2167
A_15_P119509	7.10084	5.07372	5.47969	6.62739	6.05326	6.33619
A_15_P590727	5.15141	2.60246	3.69079	5.22329	5.67302	6.46912
A_15_P418950	1.843	0.598697	1.15834	2.87914	1.15178	1.66739
A_15_P111411	5.02355	3.23771	3.58066	6.80286	3.88989	4.80703
A_15_P173501	3.46933	2.06123	2.63989	4.65394	3.17945	4.69147
A_15_P212771	0.917987	2.3213	2.70968	7.01064	1.33262	2.5725
A_15_P568797	-1.24627	-0.169773	-0.271945	-2.9556	-1.14918	-0.24901
A_15_P155086	1.56323	-0.0305219	0.435629	0.478803	0.315223	1.05729
A_15_P174946	3.31842	0.995805	0.981048	3.16584	2.51134	3.4235
A_15_P107561	-1.24627	-0.568987	-0.999036	1.86265	1.5144	1.2065
A_15_P202476	-0.301532	-2.89344	-1.68938	-1.42637	-0.888914	-0.169899
A_15_P655736	1.4625	0.215764	-0.127751	2.31168	0.650954	1.3786
A_15_P112208	8.20027	5.89928	6.01238	5.56623	6.86323	6.62585
A_15_P640551	-1.24627	-2.89344	-1.68938	3.2482	0.107294	1.07231
A_15_P146266	0.671607	-0.761176	-1.65684	-0.263978	1.09873	0.89481
A_15_P623986	-1.24627	-2.73151	-1.68938	-0.073597	1.26913	2.1194
A_15_P628446	-1.24627	-2.63264	-1.68938	-0.0667782	0.361996	0.98682
A_15_P169031	0.343343	-1.36411	-1.39873	1.41414	0.662472	1.38716
A_15_P620296	4.15697	3.12327	3.40708	3.41997	3.16847	4.26483
A_15_P769076	5.42051	4.36742	4.51903	2.88246	4.59429	5.60587
A_15_P176446	4.6188	3.10695	3.17457	3.61379	3.6319	4.73403
A_15_P249556	2.72995	0.805212	0.77931	0.813672	1.65211	2.59659
A_15_P109661	5.27216	3.38585	3.42918	2.54561	4.28811	5.00535
A_15_P720326	5.02953	2.53552	2.23576	3.49538	5.36963	6.14539
A_15_P403390	4.58002	0.925661	1.24661	3.62457	4.04551	4.73342
A_15_P661541	8.65375	6.52089	6.74182	6.47631	7.60637	7.99053
A_15_P285156	4.06903	2.40888	2.40552	1.49016	2.78948	3.17576
A_15_P485335	3.15446	2.33967	2.41775	0.95643	2.19039	2.77603
A_15_P489105	3.20035	1.90504	1.56587	0.310492	2.31221	3.54741
A_15_P202016	1.75824	0.16571	-0.458316	0.037694	-0.0408583	1.04899
A_15_P566822	4.36987	2.00665	1.40956	2.54332	3.35547	3.84911
A_15_P212076	6.41377	4.53563	4.78844	4.64837	5.13939	5.56822
A_15_P116167	3.01811	1.14878	1.71351	1.65123	1.94431	2.2539
A_15_P621176	1.70186	-0.121409	-0.00466585	2.80504	1.73044	2.87619
A_15_P116686	6.32529	2.85173	3.59904	2.58059	4.87515	5.89955
A_15_P244191	7.45662	5.3343	5.63978	4.73889	5.79964	6.55437
A_15_P200641	-0.155165	-2.54093	-1.68938	2.10506	-0.367072	0.123072
A_15_P102926	4.3425	2.16552	2.89264	3.24326	2.53846	4.56682
A_15_P728556	2.98028	3.51786	3.62502	3.57381	1.187	4.28332
A_15_P750826	1.3423	0.132963	0.946057	0.129315	-0.874838	-0.666316
A_15_P633531	0.747832	-0.173304	-0.341675	-1.2608	-1.60897	-0.208527
A_15_P121217	8.18136	5.41182	5.64718	5.21418	6.73955	7.36449
A_15_P755086	0.771944	-2.05218	-1.30108	-1.36679	-0.301954	1.20464
A_15_P407140	1.75205	-0.629529	0.0353847	2.85993	2.03542	2.93752
A_15_P351400	0.0734077	-1.50335	-1.38822	0.111962	-0.749759	-0.306185
A_15_P144761	2.24892	-0.0636196	0.0651388	0.300602	2.09305	2.53174
A_15_P721141	0.310243	2.81548	2.88835	2.65072	-1.03153	3.8081
A_15_P105009	1.2634	0.406395	0.428269	1.85453	0.392924	2.12405
A_15_P181086	4.48387	4.31996	4.2715	3.64359	4.75166	7.24451
A_15_P762586	-0.666393	-0.505629	-1.68938	0.243207	0.0883684	1.0341
A_15_P146176	4.34456	2.02925	2.11262	4.83855	3.48632	4.10588
A_15_P389885	-1.24627	-1.96967	-1.68938	-0.602635	-0.355689	0.388797
A_15_P173341	3.56315	1.62608	1.4905	4.57951	1.7097	3.4025
A_15_P766511	4.21002	4.37187	4.50443	1.43824	5.79677	5.46928
A_15_P468660	3.36254	4.47702	4.44121	3.95153	5.28794	6.98113
A_15_P665511	-1.24627	-1.13022	-0.987578	-1.65589	2.33315	2.94383
A_15_P158941	4.66903	3.0489	2.94498	2.17747	3.43221	4.86047
A_15_P626046	9.05371	7.32562	7.22424	8.21682	8.82379	9.15871
A_15_P398965	3.9989	5.55512	5.51099	2.04995	3.8545	5.38716
A_15_P749191	2.38703	-0.39362	-0.612742	-0.0556083	1.91955	2.14541
A_15_P162401	1.81596	1.04434	1.20639	0.297436	0.88418	2.35343
A_15_P720496	2.30083	-0.0335197	-0.557492	2.68598	2.29283	2.86524
A_15_P103440	3.56543	1.5855	1.6595	3.14882	3.49603	3.90567
A_15_P104575	4.94944	3.05535	2.83211	4.34812	6.00354	6.93814
A_15_P551597	3.74779	4.0108	4.15653	2.60798	3.04912	5.30817
A_15_P494577	0.268901	-0.391517	-1.53987	-0.103793	-0.00581551	3.42976
A_15_P163541	3.74864	2.57053	2.26856	5.01947	3.3994	4.59582
A_15_P206561	-1.24627	-2.89344	-1.68938	-1.25575	-0.699947	1.19988
A_15_P740488	8.77744	6.75873	7.37256	5.10241	8.49683	8.02965
A_15_P756671	5.05396	2.46979	2.69316	3.85527	4.48876	5.37404
A_15_P723486	8.74109	6.35375	6.87805	7.81329	7.27828	7.71947
A_15_P119350	5.47308	3.57596	3.7921	5.21212	3.62156	4.54294
A_15_P682651	0.869673	-0.936406	-0.841702	2.26712	0.795487	2.24029
A_15_P109703	-0.306277	-1.31683	-1.36889	-0.208431	-0.0688143	0.0322418
A_15_P330931	1.24674	1.97447	1.83131	-1.25968	-0.333867	0.908329
A_15_P170856	4.82254	2.47028	2.75082	1.21941	2.92101	3.85804
A_15_P110512	10.2018	8.30345	8.6119	8.59589	9.92473	10.4518
A_15_P235812	1.28505	-1.37344	-0.912739	-1.44948	0.700798	1.22875
A_15_P119973	-0.814792	0.509086	0.472818	-1.71903	-0.427238	0.18288
A_15_P236211	1.23257	0.30419	0.690616	0.622135	0.497999	1.14579
A_15_P741066	1.68017	0.238557	-0.12723	1.78919	1.51871	2.83391
A_15_P398035	1.57983	-0.442012	-0.470482	0.630749	0.0238099	1.33188
A_15_P685376	3.80847	2.07281	2.05244	3.37849	2.86232	3.9304
A_15_P181331	8.82397	6.91239	7.01246	7.33836	7.20805	7.79894
A_15_P154146	6.47786	5.11707	4.99936	5.34759	5.58957	7.2303
A_15_P163416	2.24214	1.7232	1.96594	3.14457	1.40011	2.58089
A_15_P750521	2.08927	-0.30219	-0.1051	1.06322	1.13723	3.06627
A_15_P761206	5.15694	4.2904	4.56196	3.53342	3.17053	3.9223
A_15_P461950	1.03522	-2.64933	-1.68938	-0.0844498	0.380596	0.704619
A_15_P104720	1.38374	0.0818105	0.432402	1.41389	0.887446	1.42253
A_15_P750436	3.05537	2.0224	1.59407	0.60084	1.56888	2.59442
A_15_P103925	3.82982	2.75169	2.99298	2.76412	2.08787	3.37057
A_15_P735996	1.15205	0.0084753	0.135835	0.74318	0.619998	2.19805
A_15_P207711	4.6452	2.62134	2.36202	4.50061	4.24749	5.77745
A_15_P628116	3.65495	2.29676	2.22101	1.22343	3.22909	4.12222
A_15_P773731	-1.2435	-2.89344	-1.68938	-1.19994	0.244392	1.00045
A_15_P169146	-1.24627	-2.79598	-1.68938	1.49728	-0.608243	0.677218
A_15_P114544	4.36732	1.80293	2.41164	5.86185	3.02341	3.32549
A_15_P658951	5.24908	3.14721	3.32197	4.09471	4.60012	5.14273
A_15_P118989	2.70532	0.73314	1.17331	2.41216	1.85937	3.22276
A_15_P227546	1.63038	1.72979	2.26983	1.06817	2.03855	1.98954
A_15_P625211	9.31961	7.62017	7.94287	7.89386	7.8108	8.39106
A_15_P341120	0.941689	-0.371758	0.205383	0.134797	-0.866403	-0.209235
A_15_P629536	6.38416	4.61761	4.92952	5.85826	5.26562	5.87257
A_15_P201721	7.51961	5.90777	6.19733	5.17847	6.42177	7.49725
A_15_P142506	4.99774	3.34027	3.69657	3.52626	3.98368	5.21398
A_15_P114098	6.73395	4.45857	4.61345	4.21286	5.65763	5.98918
A_15_P651913	1.07853	-1.06826	-0.324945	-0.431746	1.31163	2.05034
A_15_P161262	-0.450726	-1.41652	-1.68938	2.44705	0.467791	1.8174
A_15_P175241	1.83337	0.243183	0.380086	-0.128954	1.01731	1.32006
A_15_P178486	4.48799	2.30236	2.25521	4.84248	4.36373	4.55279
A_15_P686431	1.58827	-0.191846	-0.027647	3.3427	0.776448	2.25034
A_15_P504142	3.54529	2.4556	2.71163	1.1018	3.02498	3.60667
A_15_P212811	6.31743	4.62042	4.65263	3.91152	4.26753	5.71152
A_15_P296086	1.36125	0.706986	1.12507	-2.43287	-0.690176	-0.493265
A_15_P283851	0.166588	-0.237386	-0.549613	-0.0813875	-0.5091	0.432
A_15_P100674	3.40996	2.19193	2.29747	7.15811	2.35168	3.0856
A_15_P115224	4.4339	2.84438	2.70114	4.36532	4.0268	4.70896
A_15_P658801	0.00085783	-0.527889	-1.05246	1.96037	0.210351	1.16175
A_15_P146251	6.09748	4.4275	4.20559	4.27657	6.69449	7.34298
A_15_P190451	6.31769	4.96952	4.89445	5.5295	6.45689	7.50683
A_15_P311071	-0.601586	-0.2199	1.00413	-1.23774	-1.93326	0.149344
A_15_P552242	2.85314	1.6861	1.91333	1.29441	1.65065	2.75519
A_15_P163636	3.18773	1.18138	1.28646	0.886539	2.45348	3.46071
A_15_P102374	3.74068	1.2256	1.55673	4.23513	2.61959	3.08252
A_15_P209571	1.74471	-1.00752	-1.68938	-1.09121	0.905465	1.2666
A_15_P550012	-0.0311899	-0.794748	-1.51365	-2.47098	-0.928821	0.209775
A_15_P161896	7.0014	4.89527	5.00441	6.85414	6.04797	6.68574
A_15_P192906	5.4599	3.90804	3.68831	2.96312	3.96563	5.16745
A_15_P371935	1.40553	-0.884802	-1.53831	-0.398362	0.0411739	0.103925
A_15_P671696	4.05755	2.52444	2.16304	1.98976	3.36466	4.54209
A_15_P372845	1.36293	0.0625367	-0.661697	-0.750128	0.406557	1.22648
A_15_P620241	5.74303	3.93809	3.64143	5.02656	5.5607	6.44908
A_15_P143076	7.6886	5.04777	4.76759	4.44425	6.6262	6.983
A_15_P697516	-0.151916	-0.887312	-1.68938	-0.722758	-0.609492	0.206955
A_15_P274661	0.244722	0.392652	0.672049	1.08354	0.857279	1.36002
A_15_P674696	0.877085	1.59428	2.11379	0.495076	0.651028	2.06978
A_15_P676471	1.84306	-0.0222478	1.00776	0.0340662	0.0784378	1.7158
A_15_P369555	2.24491	0.811385	1.29687	2.27011	3.05723	3.7744
A_15_P513317	-1.24627	-2.58206	-1.68938	-0.224471	1.22963	1.87604
A_15_P271111	8.22088	5.41447	5.9703	3.08457	5.77723	7.22348
A_15_P772701	1.5562	0.370985	0.365047	1.03423	1.16507	1.62889
A_15_P472345	6.05712	4.00722	4.43492	3.21058	4.73943	4.63943
A_15_P163301	4.94986	2.36221	2.78257	4.55806	3.5145	4.41554
A_15_P102510	0.525343	-1.73994	-0.716156	-2.62533	-0.965782	-0.227284
A_15_P134301	-0.198883	-2.89344	-1.68938	-1.48195	-0.0587482	0.306655
A_15_P101682	6.30954	8.29839	8.66484	6.29036	2.74057	9.7781
A_15_P117820	0.750524	-0.985133	-1.68938	-2.1379	0.615721	0.820847
A_15_P169026	-1.24627	-1.88184	-1.68938	3.60577	-0.0860505	0.506613
A_15_P167756	1.34532	-0.741338	0.097157	-1.62081	-0.287961	-0.682075
A_15_P179306	2.92786	1.80531	2.09908	0.358926	1.5353	2.36239
A_15_P138526	2.4379	0.795013	0.838786	-0.264807	1.46582	2.27429
A_15_P734946	5.51873	3.68226	3.83875	1.0227	4.28782	3.74523
A_15_P670786	2.19124	1.18241	1.32213	-0.206613	0.67379	1.59092
A_15_P116684	4.11785	3.682	3.90407	4.26434	3.94932	4.1702
A_15_P404485	0.594066	0.341206	0.763873	0.261024	0.607574	1.10319
A_15_P153826	0.650376	-0.755111	-0.291081	-1.35291	0.604837	0.980303
A_15_P421555	5.39437	4.25531	4.70865	3.7537	3.60453	4.41808
A_15_P160701	2.67985	2.00784	1.97616	1.50009	1.26968	2.80394
A_15_P105730	5.76024	3.93689	3.85183	4.72507	5.21045	5.88231
A_15_P151046	4.34136	2.29943	2.46113	1.86823	2.26246	3.12943
A_15_P109165	8.21972	7.01023	7.04502	8.544	9.79991	10.1478
A_15_P136346	4.1379	3.65892	3.82634	4.7082	2.84925	4.33633
A_15_P221881	4.41612	2.92842	3.07267	3.48737	2.67673	4.28753
A_15_P119319	1.45847	0.199498	-0.115407	-0.292054	2.16824	3.31981
A_15_P115365	1.21657	0.590573	0.857994	-1.21696	-0.800845	1.51926
A_15_P739586	4.07384	1.97613	1.77395	2.38166	3.48998	3.63932
A_15_P136241	0.723444	-0.0168614	0.127051	0.818615	1.22243	1.65919
A_15_P106204	-0.813161	-0.231248	0.687434	0.192132	-0.824827	-0.183099
A_15_P173541	1.92465	-0.552425	-0.785389	0.714331	0.777213	1.32316
A_15_P502652	3.7805	2.70709	2.94339	2.11035	3.00937	3.59967
A_15_P141731	2.08859	0.912993	0.514028	1.87553	0.907709	2.29103
A_15_P758371	-0.208559	-0.00869369	-0.143774	-1.45277	-0.321115	1.55028
A_15_P746046	4.91229	3.11291	1.98283	3.69452	6.13138	6.6488
A_15_P116171	4.92877	3.18991	2.9516	4.53864	3.96202	4.86155
A_15_P626666	3.56683	1.17677	1.47671	0.610771	1.61222	2.91484
A_15_P657141	2.93137	1.58728	2.04051	3.44237	3.72522	5.80644
A_15_P456440	2.32534	1.26536	2.13952	1.71149	1.48124	2.47891
A_15_P114026	3.68914	2.2295	2.84952	3.96059	2.77331	3.21507
A_15_P119206	6.84502	5.04023	5.27948	5.35868	5.3084	6.07729
A_15_P629766	2.35168	-0.171695	0.071557	3.7642	1.8445	2.65118
A_15_P723126	1.79069	0.0543895	1.3581	0.704107	0.367442	2.14099
A_15_P732491	-0.146885	-1.04883	-0.590444	1.07797	-0.431795	0.222744
A_15_P736301	1.78499	-0.117622	-0.10023	-0.314057	1.10214	2.79021
A_15_P152701	5.18623	2.27437	2.65383	1.66872	3.52079	3.90108
A_15_P348830	5.8176	3.85975	4.03965	4.0688	3.96243	5.15755
A_15_P120951	3.06775	3.57632	3.87922	4.2115	2.33222	5.53398
A_15_P580797	0.848015	-0.244786	-0.198371	0.00732279	-0.451368	0.585099
A_15_P118451	1.00269	-1.43201	-1.68745	-0.246141	-0.24807	0.404932
A_15_P162441	0.326703	-0.509391	-0.42359	-1.5719	0.0345459	0.893587
A_15_P495007	0.921505	0.642604	0.893858	0.0304685	1.21479	0.928485
A_15_P187866	2.21324	-0.339557	-0.455065	3.156	1.35692	2.33225
A_15_P218576	0.646364	0.931031	1.28121	-0.762066	0.678315	2.05511
A_15_P130261	0.497312	-0.828931	-1.68938	2.09719	1.08522	2.37438
A_15_P625331	3.32014	1.53009	1.82857	2.9319	2.12004	3.17052
A_15_P104384	5.95787	4.82202	5.0482	7.05003	4.66547	6.6827
A_15_P745476	0.518749	-0.45659	-1.32354	-1.3718	1.47349	1.14722
A_15_P112812	-0.0521765	-1.37961	-1.68938	-2.09423	0.402497	1.88224
A_15_P178911	3.52413	2.20382	2.16515	3.08554	2.69358	3.8046
A_15_P404680	0.489648	-0.824253	-0.667723	-2.82994	-0.249171	0.308625
A_15_P439750	0.507055	-0.599571	-0.444311	-1.44951	-0.488894	0.412319
A_15_P110783	8.41197	7.10711	7.18132	7.32918	6.32163	7.57094
A_15_P223281	-1.24627	-2.23737	-1.68938	1.3325	-0.999255	0.287888
A_15_P184261	1.31263	0.160788	0.000858307	-0.687534	0.117743	0.710437
A_15_P140396	6.27178	4.43533	3.85808	5.48024	5.94986	6.57925
A_15_P365735	5.35855	3.055	2.90659	2.66061	3.48186	4.99559
A_15_P705896	2.91695	0.195459	-0.182418	2.09856	3.25501	2.8783
A_15_P105640	5.26247	3.35511	3.45659	4.71032	4.18609	5.19287
A_15_P394435	3.23932	2.25878	1.71853	1.47676	3.46339	4.43393
A_15_P721156	0.372425	-2.82476	-1.68938	2.4721	1.63667	1.70105
A_15_P528907	-0.900307	-0.784666	-0.827631	-3.40824	-1.21586	1.50729
A_15_P734491	0.0601258	-0.352235	-0.59863	0.790652	0.0584559	0.698848
A_15_P119638	3.98911	1.24848	1.7501	1.93912	3.48508	3.55119
A_15_P107585	5.31878	3.9271	4.17086	6.94563	3.21699	4.04261
A_15_P164366	4.94574	2.67261	2.9444	4.72641	3.29806	3.30053
A_15_P317411	0.483943	-0.450363	-0.244836	0.669634	-1.01821	-0.675879
A_15_P140101	1.45172	-1.52608	-1.29059	4.53571	0.984718	1.29787
A_15_P136821	0.713579	-1.54871	-1.68938	2.35997	0.419006	1.44101
A_15_P485870	1.62412	-0.178949	0.251157	-0.595461	0.585355	0.812863
A_15_P723146	4.2316	1.87431	2.37821	4.63512	4.57009	5.69233
A_15_P223702	0.510745	-0.0240264	-0.274516	-0.82468	0.0887761	-0.136133
A_15_P109706	-1.24627	-2.83347	-1.68938	-1.01341	1.10925	1.02003
A_15_P721891	3.3105	2.81579	2.95588	3.49005	3.30705	4.53185
A_15_P142546	5.08941	2.94902	3.15735	1.0606	4.18272	4.33819
A_15_P202321	1.80621	0.617859	1.03666	1.99213	1.26857	1.92708
A_15_P723451	4.82421	3.5598	3.70881	4.01192	3.88887	4.43292
A_15_P629541	0.604708	-0.476621	-0.882134	3.14091	0.3103	1.77313
A_15_P397385	7.14547	5.30652	5.49691	6.4273	5.71853	6.2983
A_15_P170716	2.43481	1.45302	1.65329	5.115	1.72872	2.59364
A_15_P566897	1.54543	0.345476	0.770514	0.0303459	1.14774	2.32675
A_15_P161561	2.96626	1.0385	0.695632	4.02828	2.42704	3.32141
A_15_P156066	-1.24627	-1.02453	-1.68938	1.01097	-1.04937	0.122988
A_15_P623926	2.4742	-0.0374708	-0.144627	2.47377	3.01591	3.68279
A_15_P622401	0.711213	-1.09815	-0.570663	2.12794	0.409296	0.381576
A_15_P620952	4.14418	2.62167	2.47806	5.02531	3.8918	4.6927
A_15_P148204	6.96554	5.86822	6.21605	5.19512	5.17403	5.79504
A_15_P736576	4.40872	2.70208	2.96366	3.67932	2.46608	3.46432
A_15_P117639	4.01339	0.963517	1.03025	-1.68489	1.83381	2.62079
A_15_P690976	3.10529	0.946329	0.860786	1.69989	3.35434	4.08484
A_15_P134376	4.17182	2.6398	2.85044	1.37182	2.82746	4.12603
A_15_P664501	5.72959	4.35877	3.735	4.25967	5.87043	6.58401
A_15_P175026	5.63969	3.20417	2.6685	2.29097	4.49066	4.79639
A_15_P507297	5.60422	2.77039	2.08457	2.81352	4.48472	5.44825
A_15_P374105	6.99276	5.79536	6.13298	4.55439	6.76251	7.49104
A_15_P773316	1.94077	1.46261	2.04646	3.09798	0.953799	2.72388
A_15_P767916	0.381773	-0.764002	-0.466518	0.872821	-0.327906	0.0713186
A_15_P615937	6.65893	4.29295	4.57881	2.26466	4.71677	5.39118
A_15_P188666	0.618933	0.937684	1.58485	-0.962758	-0.591641	2.97135
A_15_P166651	3.90753	2.27746	2.69288	0.297413	1.56625	2.81258
A_15_P108525	1.21014	-1.47474	-1.68938	2.02584	0.883607	1.11446
A_15_P756441	3.70215	3.78929	3.91388	-1.20721	2.64167	3.43582
A_15_P114156	6.02881	3.90678	4.07232	2.74976	4.46293	4.98651
A_15_P101523	1.44726	0.194141	0.353261	5.04571	1.61779	2.98047
A_15_P204251	1.70743	0.655492	1.11906	1.69911	-0.231176	1.24121
A_15_P178736	1.15689	-1.60584	-0.713442	0.00548887	1.54077	2.5947
A_15_P174296	2.37719	0.755021	1.55687	3.09034	1.5162	2.25877
A_15_P114930	1.63799	0.875016	1.20265	-0.498838	0.925276	1.86204
A_15_P102396	0.210654	-1.7821	-1.08297	4.02776	-0.524627	-0.356326
A_15_P453360	5.05965	4.54774	4.70496	3.63785	4.35826	4.9551
A_15_P719696	-1.24627	-2.89344	-1.68938	5.49044	0.738382	0.133006
A_15_P383064	-1.24043	-1.10582	-1.68938	-1.29036	-0.0888028	-0.127154
A_15_P666226	0.198929	2.40385	2.56249	2.03069	-1.43631	4.07532
A_15_P624241	0.740279	2.64101	2.6686	0.938459	-1.01185	4.39625
A_15_P107471	1.36607	-0.274653	-0.139058	2.91326	0.710587	1.27022
A_15_P649881	9.93842	7.90871	8.10621	7.64535	9.24657	9.36547
A_15_P174936	-1.10224	0.287979	0.328431	-0.316509	-0.317671	2.70911
A_15_P741746	4.54435	2.83379	2.90541	3.93613	5.64994	6.10528
A_15_P668676	0.510017	-0.239553	0.0780845	-0.170521	-0.718112	-0.0734262
A_15_P267536	-0.182168	-0.275619	-1.19671	1.10403	-0.051477	2.00966
A_15_P627656	2.53324	0.382725	0.450459	0.12365	0.947407	2.22039
A_15_P624951	3.54931	3.65812	3.84179	8.98333	3.08472	-0.686362
A_15_P734186	4.376	2.66351	2.34666	1.65972	2.97271	3.43136
A_15_P102979	4.57672	1.7678	1.85854	4.29734	3.67536	3.93569
A_15_P310476	-1.0047	-2.89344	-1.68938	-0.623999	-0.869261	-0.369512
A_15_P173091	2.43016	1.46717	1.34891	2.87668	1.20975	2.63375
A_15_P120137	5.87889	3.91531	4.165	6.35513	4.3273	4.96522
A_15_P630961	4.63598	3.17266	3.11435	2.05407	3.06522	3.77272
A_15_P752146	2.00233	0.8255	0.751219	1.47498	0.917114	2.01081
A_15_P166966	1.50872	1.01597	-0.103289	0.424129	1.34198	1.20682
A_15_P747991	2.77608	1.08346	1.21443	1.15223	1.27062	2.00975
A_15_P100156	2.11012	1.1897	1.17148	3.49586	1.52091	2.25792
A_15_P225341	-1.15416	-0.166163	-0.504817	-2.32609	-0.429674	1.33609
A_15_P205791	1.39244	3.07388	2.47375	0.757781	1.21636	3.26638
A_15_P115502	1.38266	0.951232	0.565919	-0.978299	0.60712	1.9056
A_15_P114029	4.75663	4.12954	4.46754	2.39288	4.67981	5.62802
A_15_P741576	2.28392	0.919314	1.11192	4.9295	1.25837	1.66986
A_15_P432410	5.89552	6.61213	6.85891	7.19672	5.96247	8.42922
A_15_P720346	2.7847	-2.89344	-1.68938	-0.153479	2.52889	-0.565885
A_15_P418985	0.219826	-0.607763	-1.10488	-0.261926	-0.0505996	0.418215
A_15_P554277	4.27923	1.5639	1.58224	4.22536	3.29281	3.93761
A_15_P567162	1.18619	-1.18216	-0.857363	-0.489224	-0.495865	0.140651
A_15_P114675	6.36011	4.16924	4.54396	4.7721	5.56855	5.95566
A_15_P631341	3.12205	0.489229	0.742669	2.88013	2.57055	3.28645
A_15_P100370	0.941653	1.82879	2.0113	1.60697	4.33629	-0.075367
A_15_P160972	2.13182	1.1497	1.75873	4.51952	0.524831	1.29111
A_15_P734571	-1.24627	-2.89344	-1.68938	1.92042	-0.0680819	0.43566
A_15_P771475	8.38304	7.25937	7.5187	8.27091	8.70437	9.51354
A_15_P749616	-0.0520706	-1.46072	-1.68938	0.42625	0.625616	0.618466
A_15_P163511	7.0249	5.19571	5.4841	5.85934	6.09215	6.88476
A_15_P114247	-0.940164	-1.3755	-1.68938	1.92536	-0.151098	0.411345
A_15_P120412	-1.24627	-0.14937	-0.62031	-0.987079	-0.00545883	-0.264434
A_15_P579297	0.591037	-0.271279	0.0999498	1.37195	0.0908742	0.574945
A_15_P105930	0.073297	-0.808499	-1.68938	4.22052	-1.09228	-0.392233
A_15_P146661	2.29379	0.295729	0.43474	1.76176	0.445247	1.25565
A_15_P108019	1.54026	0.909426	1.17484	1.38612	0.932152	1.89567
A_15_P592637	3.05815	3.5858	3.74133	7.60847	2.38469	-0.363924
A_15_P170466	5.02563	3.27194	2.9623	4.7158	4.24926	4.99663
A_15_P142941	2.44991	0.0974884	-0.157914	1.6978	3.82419	3.27582
A_15_P117348	5.82201	4.02218	4.06837	4.75506	4.5675	5.79266
A_15_P160616	3.07204	1.25409	0.885028	3.49707	2.57597	3.1551
A_15_P662506	5.85365	4.43443	4.42451	6.34187	4.72392	5.55062
A_15_P114751	1.20534	0.752572	0.891533	-1.28228	0.479274	1.03595
A_15_P410115	2.27449	1.09883	1.8369	0.900402	1.50744	2.32974
A_15_P431635	2.82733	1.69459	1.68917	2.1967	2.10988	3.16897
A_15_P174076	0.594168	-1.29615	-1.31802	4.27989	0.194162	1.1617
A_15_P100522	8.54239	6.6757	6.92233	5.84336	7.67404	8.41793
A_15_P110140	1.04809	-1.53543	-1.68938	2.40673	-0.388997	-0.334657
A_15_P118768	4.63672	3.18507	3.33936	4.77133	3.4641	4.10312
A_15_P761312	-1.24627	-1.16834	-1.68938	1.72252	-0.963186	0.593997
A_15_P111689	6.47542	4.82051	4.75325	4.83942	4.98574	6.07716
A_15_P728241	2.65806	0.694884	1.14428	2.0361	3.12745	4.82575
A_15_P113790	3.65827	1.63011	2.1011	3.77645	3.63838	4.69121
A_15_P751636	-0.799979	-1.48296	-1.68938	0.498663	0.610702	0.784833
A_15_P110351	5.73334	3.85227	4.09395	3.64218	4.46649	4.46375
A_15_P728821	5.84254	4.5126	4.86001	4.95186	3.91695	5.30126
A_15_P665821	7.20823	4.89747	5.45924	6.83863	6.71953	7.14576
A_15_P179766	3.48503	4.43708	4.75555	5.87627	4.67888	7.13575
A_15_P503337	2.50585	1.4281	1.81086	1.71627	0.096106	1.26168
A_15_P628161	4.34563	2.46526	2.69435	2.21958	3.52006	4.4613
A_15_P143486	7.79513	5.57842	5.95197	6.81777	7.3632	7.14
A_15_P666536	6.20618	3.5932	4.11954	3.97837	5.26048	6.12189
A_15_P670866	-1.24627	-2.89344	-1.68938	-0.56605	1.04832	0.854471
A_15_P139411	4.79471	2.89122	2.9114	3.64942	4.01776	4.04598
A_15_P344270	2.53706	3.51843	3.75219	8.56254	2.04262	-1.06874
A_15_P418145	2.19077	-0.155443	0.824666	1.22656	-0.957917	0.253172
A_15_P107904	4.83977	2.44313	2.63463	3.45626	3.3379	3.67971
A_15_P109117	1.4499	-0.212028	0.0176954	2.13178	0.665783	1.4919
A_15_P565554	-0.213189	-1.93429	-0.915857	1.00667	-0.104767	0.499727
A_15_P101263	-0.200019	0.158152	0.229938	7.70688	-0.573574	-3.27242
A_15_P263451	5.56067	4.4457	4.6116	4.40477	4.91062	4.89306
A_15_P623566	6.07636	3.57762	3.81917	6.40139	6.70431	6.00344
A_15_P631501	3.67532	0.887333	0.550416	2.50423	3.739	4.52877
A_15_P432340	-1.24627	-1.54491	-0.379876	4.64672	-0.734019	0.0786729
A_15_P114919	-0.779956	-0.813623	-0.667027	0.698049	-0.588927	0.293679
A_15_P140796	2.24103	1.64381	1.74879	3.2999	1.36216	2.00816
A_15_P474820	3.98919	2.04087	1.79781	3.29778	3.34054	3.84637
A_15_P286116	3.38632	2.71575	3.03379	2.20889	1.87202	2.44916
A_15_P724076	4.81138	3.05287	3.06938	4.00221	3.65166	4.15879
A_15_P130391	2.78461	1.7702	1.87194	5.67543	2.38954	3.26022
A_15_P116965	-0.851999	-0.748331	-1.1129	-1.38894	-1.18475	0.282033
A_15_P112508	1.72218	3.74569	3.89985	4.14952	2.35618	2.91008
A_15_P533757	2.04841	0.740813	0.826292	0.434432	2.92528	2.96623
A_15_P265161	7.66868	8.16597	8.20218	5.63172	6.67623	9.05647
A_15_P106546	8.86526	6.73808	6.75715	6.56047	7.49251	7.58289
A_15_P115970	1.02156	0.191354	-0.420338	1.18877	0.156535	1.96397
A_15_P503267	3.2663	2.69657	2.89486	4.88688	2.80525	3.59531
A_15_P281291	4.02461	3.59814	3.72008	0.659471	2.89522	4.13396
A_15_P103514	2.97414	1.55621	1.59068	4.21247	2.64165	3.57004
A_15_P121359	6.14285	3.90963	4.17286	6.10759	4.96463	5.26174
A_15_P680716	2.0277	1.04788	1.18106	-2.13586	0.244614	2.01912
A_15_P662931	3.94558	4.46793	4.66433	5.21326	4.51088	6.93737
A_15_P729036	1.01791	-1.01663	-0.648745	0.124171	-0.292364	1.62441
A_15_P156876	4.9649	3.96169	4.18066	4.75857	3.55014	4.71026
A_15_P244546	3.55348	1.46763	1.25014	0.625745	2.52403	2.72758
A_15_P107325	5.83137	4.69529	4.5255	3.04894	4.02299	6.16336
A_15_P621816	10.4477	8.95153	8.5396	8.00051	9.6016	10.5488
A_15_P626056	8.72813	6.69142	6.84107	7.51097	8.27117	8.11321
A_15_P106112	7.80634	4.65814	5.04126	6.56078	6.16309	5.8344
A_15_P215521	1.72883	0.29538	0.622584	3.75199	0.885476	1.85449
A_15_P192941	0.99776	1.05937	1.15773	3.68738	0.457277	1.68587
A_15_P724066	4.1108	2.49187	2.84822	2.82863	3.52305	3.97887
A_15_P444300	3.17286	1.22582	1.72493	2.68857	2.22873	2.37702
A_15_P570942	5.00409	2.54334	2.75463	2.73422	3.85495	4.29703
A_15_P109813	5.29859	3.09752	3.30652	5.47408	4.33759	4.26219
A_15_P623761	5.82267	2.83227	3.3657	2.65169	4.73721	5.17498
A_15_P675846	3.19292	1.29119	1.40357	0.864324	1.79209	2.61731
A_15_P171096	5.94359	3.82638	4.04404	5.87755	4.306	4.51718
A_15_P656941	5.6491	4.37517	4.43144	3.6071	4.29368	5.35152
A_15_P114893	7.93284	6.16432	6.48359	7.07022	6.39857	7.03928
A_15_P176196	3.14704	-0.398281	2.19912	0.972158	1.31261	2.04039
A_15_P668221	0.899017	-1.10534	-1.12245	0.814731	2.04487	2.29312
A_15_P177841	4.7931	3.71678	3.91221	3.69512	3.77354	4.76113
A_15_P154911	0.847015	-0.848818	-0.134308	-0.698215	0.00677919	0.671831
A_15_P599927	7.39977	6.78508	7.07772	6.04101	7.77153	9.12252
A_15_P117352	-1.24627	-1.03876	-1.68938	-0.320867	-0.85416	-0.24614
A_15_P506002	0.51153	0.577369	0.881879	0.581755	0.255157	1.16701
A_15_P683462	3.15171	1.31677	1.69244	3.35627	2.87375	3.29498
A_15_P658362	9.16555	7.31033	7.5927	8.05325	9.19488	9.57838
A_15_P335039	-1.24627	2.58246	2.68498	-0.524642	0.401551	2.24788
A_15_P725181	0.0477562	-1.05593	-1.3156	0.37996	-0.468727	0.233797
A_15_P442093	-1.24627	-0.644273	-0.889107	-2.70125	-0.762344	0.69985
A_15_P520017	7.96707	8.30818	8.53918	5.9398	7.32671	9.24617
A_15_P774321	-1.24627	-2.72985	-1.68938	-1.03413	-0.430817	0.294739
A_15_P194926	-1.24627	-0.920328	-1.16097	0.0841622	0.0373931	1.77098
A_15_P160641	-0.143252	-0.583917	-0.749799	-1.26351	1.15419	0.747825
A_15_P629201	5.94414	5.95178	5.97231	4.14394	5.19757	7.01175
A_15_P402530	-0.581778	-1.62667	-1.21579	-0.306837	-1.7316	-0.000813961
A_15_P205141	10.1031	8.77569	8.82281	6.74406	9.28821	9.89731
A_15_P116473	1.58042	0.0394268	1.09702	-0.296786	0.0364313	0.656803
A_15_P134654	1.78723	0.17066	0.00532341	2.03401	0.960788	1.48919
A_15_P173336	1.05267	-0.162729	-1.03286	0.825228	1.07787	2.41015
A_15_P174661	4.30299	3.515	3.52734	1.28758	2.66377	3.61298
A_15_P114657	2.17849	2.29029	2.22058	3.20154	2.4911	4.37538
A_15_P606047	0.279196	0.0147915	-0.182039	4.69646	1.21551	1.99394
A_15_P108937	7.09593	5.50387	5.13855	3.39178	5.10881	6.43801
A_15_P620251	0.245384	-0.784633	-1.68938	-1.41278	-0.450585	0.462648
A_15_P188041	4.10955	2.88711	2.79903	1.43173	3.09756	3.80935
A_15_P110797	-0.863457	-2.89344	-1.68938	1.21913	2.21427	1.46395
A_15_P151601	3.05479	0.91866	1.43249	2.27571	1.92239	2.5516
A_15_P111340	4.22602	0.357076	0.798772	2.39069	5.2234	2.12114
A_15_P631384	3.39132	2.00765	2.29562	1.96829	3.56977	4.08509
A_15_P274296	-1.24627	-1.12654	-1.19126	-1.4969	-0.874851	0.35516
A_15_P161221	4.53306	3.52436	3.80871	4.28496	3.25056	4.05335
A_15_P141691	3.12216	0.172193	0.609956	0.241879	2.39551	2.7108
A_15_P493417	1.03357	-0.964103	-1.4093	0.110894	1.3786	2.24587
A_15_P212126	6.61187	3.47051	3.81332	3.11443	5.06454	5.10747
A_15_P403590	1.59104	1.04318	0.984086	1.92821	0.711644	2.00281
A_15_P758126	4.41401	2.13585	2.23181	0.570437	1.85785	3.51763
A_15_P663966	4.36493	2.59389	2.84219	4.18435	3.0311	3.07628
A_15_P624781	-1.24627	3.12577	3.526	2.17519	-1.59165	3.86436
A_15_P195826	6.56132	6.09618	6.38694	5.3688	5.94775	7.04951
A_15_P748666	5.0335	3.83875	4.16139	5.22759	4.14465	5.20833
A_15_P207931	2.96412	2.73856	2.93832	2.97389	2.18987	3.3813
A_15_P739096	-1.24627	0.651233	0.674156	0.0286646	0.685217	2.1835
A_15_P552552	5.71759	4.16211	4.31429	3.94081	4.74445	5.51749
A_15_P735226	0.390561	-1.46501	-0.801636	-0.506307	-1.74368	-0.639317
A_15_P623146	2.09009	1.84677	1.87595	4.53588	1.25037	2.20724
A_15_P366805	1.80333	-0.346866	-0.440726	1.92933	0.866772	2.31256
A_15_P105692	-0.618395	-0.752554	-1.42958	-0.486937	0.14533	0.142138
A_15_P727961	9.17637	7.87021	8.00385	8.58858	9.91713	10.0803
A_15_P695686	-1.24627	-1.90491	-1.67686	-0.788658	-0.700891	-0.0148702
A_15_P727816	8.86568	6.85512	7.04021	7.88573	7.63304	8.11881
A_15_P623196	5.50732	4.43885	4.51368	4.13422	4.94122	5.69785
A_15_P205411	5.03792	4.33566	4.49749	3.51024	4.11283	4.62192
A_15_P723691	5.68964	3.20342	3.37973	6.75969	4.36579	4.05479
A_15_P672031	2.47672	1.57258	1.43979	3.91092	1.87463	3.52025
A_15_P720941	8.7152	6.21222	6.3251	4.93356	7.13218	7.77205
A_15_P236256	0.107053	-1.42746	-1.23629	-1.34028	0.0991855	0.451807
A_15_P194771	3.58287	2.85809	3.34448	2.40292	2.32728	2.81331
A_15_P151181	-0.831957	-0.907249	-1.03715	-1.17413	-0.905949	0.939242
A_15_P118294	2.00696	1.48387	1.76044	1.81821	1.02875	1.4799
A_15_P724411	1.11007	-1.66829	-0.915988	-0.923613	0.241248	0.751032
A_15_P740341	2.95386	1.41188	1.54652	-0.120728	1.72119	1.99401
A_15_P622666	5.09415	-2.89344	-1.68938	0.248974	-3.02328	0.106443
A_15_P110253	4.70089	3.664	3.8728	4.49891	3.22129	4.36347
A_15_P100445	6.52868	5.40614	5.4767	6.29369	4.9843	5.99651
A_15_P106953	5.19624	3.92876	3.86297	3.81031	5.32501	6.00062
A_15_P114599	3.06088	-0.351114	-0.76609	-0.79588	2.41607	1.56832
A_15_P665811	6.90651	4.47662	4.34274	5.91578	6.07975	6.31819
A_15_P178551	2.57038	2.76225	2.15981	2.07088	3.41825	4.12883
A_15_P195741	3.60946	2.16985	1.77434	3.31146	2.11276	3.65051
A_15_P136176	1.81494	1.13292	1.32852	2.04331	1.21806	2.58775
A_15_P634576	1.41392	1.09382	1.35203	1.25809	2.03455	2.11989
A_15_P659396	-1.24627	-2.89344	-1.68938	2.39713	0.38471	0.331599
A_15_P145656	2.76733	2.25961	2.65609	4.16136	2.2984	3.90647
A_15_P741806	0.746035	-0.771827	-0.408349	3.98175	-0.132886	0.817274
A_15_P724436	2.82771	1.58094	2.0045	0.634613	1.67037	2.09276
A_15_P468735	3.28465	2.17077	2.16435	3.6322	2.11767	2.5582
A_15_P290086	3.73174	2.01872	2.51257	2.39587	2.93083	3.82363
A_15_P118502	2.82945	1.99216	2.36866	4.74631	2.66409	3.92124
A_15_P671516	2.59268	0.898153	1.03748	4.13634	1.06985	2.59512
A_15_P200866	8.14601	6.20558	6.35936	5.47482	6.49049	7.03421
A_15_P750771	1.0085	-0.51886	-0.0387983	-0.844407	0.0489321	0.78057
A_15_P656326	2.72528	1.25157	1.74441	2.17367	2.95029	4.13129
A_15_P632151	2.13895	1.91644	2.09059	1.80701	1.6124	3.10909
A_15_P630301	7.35811	6.86602	7.04663	6.91224	6.26624	6.72674
A_15_P666626	2.73172	1.75702	2.321	2.40563	1.81752	2.48604
A_15_P501782	6.18335	5.49947	5.72573	4.11196	4.70174	5.66483
A_15_P150871	4.67847	4.82183	5.1113	3.97486	4.98468	7.16576
A_15_P688494	4.33732	2.72963	2.85116	1.65544	3.36567	3.94266
A_15_P698081	1.70761	1.17787	0.998524	-0.75481	1.21315	1.94405
A_15_P719991	4.81698	3.95912	4.04963	5.21648	3.96676	5.32901
A_15_P190816	0.0249009	-1.90467	-1.68938	-3.41475	-0.245122	-0.764969
A_15_P177018	2.68913	1.54557	1.95315	1.84274	1.40656	2.63121
A_15_P443140	3.89732	2.40779	2.60046	1.07507	2.45666	2.86239
A_15_P357345	2.22461	1.08459	1.60084	0.205012	1.35127	1.60672
A_15_P705851	3.7888	2.06265	2.1694	4.49498	3.10693	3.37125
A_15_P286136	1.83379	1.99672	2.08752	0.401022	1.55707	2.35203
A_15_P150546	2.38145	0.292255	0.291461	2.50149	2.13525	3.09832
A_15_P733126	2.22576	0.22278	0.681029	0.191802	1.17247	1.76697
A_15_P475865	1.40748	0.509071	0.52891	0.555824	1.10212	1.06439
A_15_P136431	1.58132	1.55796	1.85742	1.9021	2.2517	2.20171
A_15_P198656	2.09651	0.808965	2.18136	0.646836	1.30932	1.83313
A_15_P656561	0.988156	0.891335	0.913636	0.778933	1.25866	2.1055
A_15_P141446	8.18259	6.25357	6.0431	6.01176	7.88997	8.72018
A_15_P725501	3.69387	2.68277	2.90422	3.3868	2.56764	3.66577
A_15_P159231	0.684322	-1.55278	0.162057	0.201564	-0.710262	-0.175797
A_15_P366115	0.91718	-0.959554	-1.39389	3.27856	1.01667	1.36065
A_15_P616542	1.32248	1.01626	1.17804	1.44962	1.49275	2.37189
A_15_P106190	4.4174	2.59473	2.21621	4.98365	5.43593	5.56071
A_15_P131146	3.92841	2.53786	2.52797	3.65938	2.45456	3.30249
A_15_P183441	0.909547	-0.234961	-0.948961	0.0979199	0.346417	0.887971
A_15_P239576	3.69107	1.2041	1.30609	3.11065	2.52167	3.63388
A_15_P765521	0.680947	-1.22016	-1.25351	3.21756	1.7177	2.75993
A_15_P185196	1.10357	0.011117	0.615586	1.61135	0.376271	0.543979
A_15_P142241	-0.865744	0.379525	0.576477	-1.38898	0.767737	-0.664705
A_15_P658566	4.73769	1.6987	1.87469	2.7733	3.25874	3.37153
A_15_P106387	-1.24627	-1.40767	-1.68938	-1.27103	-0.197442	0.800236
A_15_P140218	0.253261	-0.776416	-0.544327	-0.24972	-0.0102816	-0.112097
A_15_P264551	1.93926	1.03869	1.61778	0.901613	1.43682	0.990654
A_15_P629461	3.75585	2.30948	2.54877	4.06299	2.38712	3.12655
A_15_P112452	0.81366	0.529848	1.00291	1.1361	0.235493	1.61915
A_15_P118344	7.20677	5.6163	5.76317	4.63556	5.45699	6.01908
A_15_P750411	4.73867	2.89677	3.09858	2.45536	2.76276	3.07891
A_15_P654431	5.51188	2.76015	3.04532	3.61773	4.4873	4.33242
A_15_P503827	3.45122	1.29191	1.38915	0.17971	2.19509	2.66153
A_15_P663006	2.93294	0.936506	0.833013	4.82818	1.98035	2.45913
A_15_P244571	5.03169	2.27094	2.24553	1.88149	3.69678	3.63949
A_15_P108031	1.2429	-2.00659	-1.68938	0.670015	0.708406	1.69006
A_15_P134156	3.02524	0.629656	0.804212	0.712444	1.45331	1.93463
A_15_P641927	3.95827	4.02204	4.33663	9.51152	3.95541	0.509248
A_15_P432695	3.14643	0.867403	1.27261	-0.507686	1.6547	1.94798
A_15_P722426	-1.24627	-2.89344	-1.68938	0.967386	-0.6969	-0.479394
A_15_P670923	-1.24627	1.38437	1.67289	-1.10543	-0.431956	1.2169
A_15_P624441	3.89091	1.31899	1.52645	1.74385	3.52193	3.89074
A_15_P732766	-1.24627	-2.36229	-1.68938	0.341066	-1.17571	1.47309
A_15_P190506	5.87724	5.68684	5.88571	2.69113	6.00416	6.31687
A_15_P199791	3.71303	2.10156	2.33522	2.53755	1.60139	2.97602
A_15_P111123	5.80273	4.21139	4.46157	4.97393	4.52092	5.11999
A_15_P265031	4.58773	3.1521	3.40905	2.58698	4.25305	5.20794
A_15_P161821	1.08907	1.06412	1.04895	2.54783	1.86337	2.41591
A_15_P721416	0.914435	0.0344739	-0.102169	-0.425148	-0.320754	0.859689
A_15_P400610	3.41459	1.19033	1.08034	3.8004	3.1283	3.91215
A_15_P110809	6.16405	4.1915	4.15513	5.25443	4.40763	4.92201
A_15_P152886	1.05261	1.47452	1.53752	2.15172	1.88719	1.75369
A_15_P107731	2.06987	0.663377	0.966267	3.41245	1.31936	2.24848
A_15_P446355	3.52342	1.47658	1.5219	1.59381	4.47422	3.3805
A_15_P116251	4.49824	2.98976	2.95709	5.04046	4.76919	4.76224
A_15_P112061	2.99431	2.47001	2.37629	3.39962	1.96466	3.03216
A_15_P498132	5.48472	4.59415	4.49481	4.53252	4.73333	6.03348
A_15_P695121	5.44103	4.77334	4.78249	4.90437	4.52033	4.99769
A_15_P651331	7.12764	5.33219	5.28906	4.54725	5.87645	6.76702
A_15_P629156	6.12426	4.77694	4.89545	5.46321	4.72145	5.66283
A_15_P666121	2.28744	-0.127463	-0.0675673	1.82381	0.89298	0.969903
A_15_P757976	7.13482	4.12412	3.89155	3.51667	5.78114	6.37415
A_15_P623276	4.0806	1.55364	1.53223	3.59611	2.79567	3.89081
A_15_P581617	3.02885	1.18998	1.49275	-0.360587	1.59401	1.46361
A_15_P735711	4.12461	3.45394	3.63815	4.26424	3.77868	5.15227
A_15_P220646	-0.0280309	-0.745777	-0.649655	-0.976683	0.667266	1.38473
A_15_P107267	6.46964	4.85372	5.1543	5.47414	5.28513	5.95672
A_15_P748816	7.70168	4.66558	5.27726	5.37822	7.83678	8.45932
A_15_P175621	2.62488	0.110069	0.405941	2.49799	1.90182	2.35845
A_15_P113596	5.22863	3.22747	3.69843	5.36065	4.41746	4.85062
A_15_P581697	1.64412	0.532949	1.36885	0.210177	-1.66764	0.638674
A_15_P169906	4.2636	3.0199	3.32216	3.16622	3.58887	4.35048
A_15_P663996	-1.24627	0.081779	0.808528	1.85889	-1.20298	0.194132
A_15_P624931	3.45423	1.36705	1.46336	0.322534	2.05042	2.35312
A_15_P110417	4.08293	3.02874	3.57832	2.70607	1.43427	2.33646
A_15_P202777	5.20011	3.43675	3.70745	4.52672	3.63888	3.66902
A_15_P596047	6.00054	3.2063	3.602	5.8244	4.0001	4.00362
A_15_P172831	0.913419	-0.331544	-0.510876	-1.06367	0.0804267	-0.588521
A_15_P539952	1.87564	-0.0978308	1.14778	0.998185	-0.234281	1.39723
A_15_P119833	-1.24627	-2.89344	-1.68938	0.787645	0.647392	1.07459
A_15_P659551	5.75207	4.60253	5.10783	3.46397	4.2755	5.07741
A_15_P153366	1.53078	-1.81206	0.731898	-0.084795	0.113923	0.388219
A_15_P109650	9.91417	8.10437	8.16031	7.57507	8.75195	8.66099
A_15_P620421	1.20166	1.13478	1.39417	0.786118	0.284255	1.935
A_15_P632811	2.80391	3.63915	3.80643	9.44951	2.27255	-0.905156
A_15_P721911	-0.359116	-0.375543	-0.735657	2.08199	-0.114243	0.340938
A_15_P117460	5.72708	3.48117	3.59507	3.54006	4.9175	5.23028
A_15_P102555	2.28916	1.83613	2.07073	2.16887	1.37496	2.85675
A_15_P149936	1.68103	1.13999	1.93525	1.59674	1.86793	2.09015
A_15_P509052	4.76955	1.76679	1.88968	2.01769	2.38885	3.91652
A_15_P156491	-0.0114255	-0.326813	-0.894371	-2.71237	-0.572129	0.133741
A_15_P394345	3.80446	3.59297	3.84256	3.67184	2.53808	4.01951
A_15_P766131	6.10581	5.14977	5.44684	4.28721	5.36316	6.48696
A_15_P210986	4.3407	2.12304	2.24282	1.32641	4.38575	4.09807
A_15_P189586	0.799562	-0.60033	-1.40679	-1.85104	-0.383329	0.538948
A_15_P118506	5.41422	3.84314	4.09981	6.13219	4.50652	4.87548
A_15_P308951	1.75747	-0.200474	-0.539622	-3.04979	0.348851	0.983311
A_15_P738182	2.6274	1.76256	2.00226	0.324936	2.99329	2.16361
A_15_P111937	3.11144	1.34805	1.1274	2.13981	2.78733	3.04876
A_15_P178396	4.3363	3.11534	3.16375	5.75809	2.85082	3.8869
A_15_P107868	5.44108	4.98122	4.93764	4.21554	4.93167	6.70804
A_15_P164086	1.48981	0.506721	0.125827	0.200508	0.863833	2.65715
A_15_P422040	2.35687	-0.413513	-0.592057	-2.81832	0.903271	0.208518
A_15_P677456	-1.24627	-2.89344	-1.68938	-1.61861	0.0683484	1.01037
A_15_P174651	2.66777	1.9404	1.90383	2.81066	1.96938	3.23558
A_15_P210071	7.55523	5.30527	5.15485	4.63225	6.5978	6.84879
A_15_P102518	3.62534	3.25181	3.04544	3.59416	4.11869	5.06198
A_15_P143431	4.85849	2.62436	1.74231	1.412	3.57791	4.38435
A_15_P652036	-0.0731215	-0.382816	-0.55362	0.906375	2.04192	2.81236
A_15_P683916	0.111992	-1.48995	-1.68938	1.40532	2.63776	3.8256
A_15_P201871	2.42555	1.1276	1.49821	0.346765	2.61078	2.20148
A_15_P109789	6.2285	2.97443	3.42265	1.84379	5.38424	5.01335
A_15_P240526	3.13963	1.47025	1.93545	2.46255	3.02578	3.06222
A_15_P205946	-1.24627	-0.507371	-0.0416408	-2.43508	-0.0138664	-0.0485215
A_15_P689251	2.57329	4.7938	5.17508	8.74214	3.94952	-0.961991
A_15_P208357	3.87539	3.31838	3.56205	3.19556	3.22134	3.9214
A_15_P321286	0.606067	-0.751021	-1.12425	-0.641504	-1.67032	-1.23272
A_15_P633486	-1.24627	-2.59526	-1.65674	-1.60302	-0.149397	0.225976
A_15_P244386	5.0692	3.25791	3.45121	2.00079	3.42068	4.22708
A_15_P659546	1.15111	-1.81066	-0.686893	1.53116	0.389212	1.08092
A_15_P737451	2.70829	1.34988	1.4995	2.46746	2.79835	2.4366
A_15_P648556	0.0601344	-0.294577	-1.0803	2.99778	-0.394907	-1.5039
A_15_P561942	1.67839	0.436288	0.0118928	1.42565	1.01719	1.54894
A_15_P411850	-0.60865	-1.10944	-0.947511	0.789968	-0.720545	-0.554178
A_15_P627436	1.68869	-0.737411	-0.454427	-0.663036	1.80007	2.13405
A_15_P165241	0.328786	-0.782813	-0.645542	2.51499	-0.204593	0.728196
A_15_P121270	0.0853338	-0.725751	-0.873882	2.80415	-0.277069	0.794359
A_15_P117695	4.43465	1.57018	1.86421	2.59375	2.51951	3.86685
A_15_P736431	4.80371	3.53203	3.70546	5.21547	4.39321	4.66759
A_15_P449190	-1.24627	-0.955326	-0.824172	-0.584385	0.684767	1.35885
A_15_P750551	9.45832	7.52659	7.41402	7.74307	9.52221	9.43604
A_15_P734621	7.61482	9.43477	9.43643	8.83737	7.65469	10.0097
A_15_P142826	0.00265551	-0.301404	-0.662925	-0.662265	-0.626276	0.0846705
A_15_P262056	0.964681	-0.250148	-1.51663	3.43199	1.27548	2.10504
A_15_P174106	0.988701	0.642992	0.585921	3.06143	1.47559	2.40737
A_15_P346150	1.45422	0.50879	0.637452	0.862148	0.490427	1.07929
A_15_P728516	0.801283	-0.482765	-1.23506	-1.53437	-0.724685	-0.366625
A_15_P104938	-0.196948	-1.64303	-1.18433	0.823754	-0.054769	0.807194
A_15_P100462	3.34126	1.76289	1.96346	0.512565	2.09223	1.15718
A_15_P103330	3.3486	1.34101	1.39607	0.998634	2.11886	2.35629
A_15_P113578	1.23961	-0.233984	-0.693854	0.176855	0.751418	0.887961
A_15_P186791	-0.185885	-0.00852728	0.299698	-1.30913	-0.422393	-0.0595989
A_15_P640361	3.31758	2.19648	2.14544	0.802128	3.44519	3.84195
A_15_P212828	-0.0491543	-1.51312	-0.934561	-0.734581	-0.101237	0.282856
A_15_P625326	4.29063	2.7238	2.54916	2.19746	3.70553	4.50834
A_15_P106038	3.9133	2.25203	2.46515	4.73555	2.47307	3.3235
A_15_P101393	5.30068	4.49319	4.18957	3.74654	4.38936	5.64005
A_15_P693151	3.27088	2.33781	2.60355	1.98394	3.3374	3.85119
A_15_P148901	4.016	2.49995	2.51756	3.32467	3.95547	5.19352
A_15_P565557	5.20459	3.8482	3.74366	4.77772	5.09011	6.37747
A_15_P180576	0.303141	-0.693224	-1.0637	-1.35351	-0.906891	-0.192461
A_15_P266876	-1.24627	-0.97507	-1.68938	-0.961731	-0.473821	1.77513
A_15_P166281	0.661468	-0.892957	-0.566896	3.42149	1.02515	2.44239
A_15_P742446	7.32909	5.4885	5.13431	6.69176	6.27702	7.10967
A_15_P724006	1.09733	-2.89344	-1.68938	-0.613852	-1.50298	3.27391
A_15_P109967	4.45647	3.91589	3.56002	3.69668	3.46398	4.70476
A_15_P742393	0.417043	0.496538	-0.983188	-2.58509	0.355097	1.71544
A_15_P107341	4.12448	2.52034	3.24746	3.18099	1.40176	2.45312
A_15_P728414	3.96547	6.30283	6.55487	8.72343	10.2918	5.93396
A_15_P545977	6.63884	3.9801	4.45202	6.79583	5.82557	6.27579
A_15_P153731	-1.02577	-2.89344	-1.68938	3.44679	-0.173459	-1.03506
A_15_P335910	1.14248	0.109443	0.50443	1.81765	0.312474	0.52418
A_15_P723101	2.35726	0.917419	1.08308	2.20544	2.15536	2.24801
A_15_P176431	2.14985	-1.15812	-0.311198	2.25407	1.87188	2.04331
A_15_P277491	1.23839	0.433826	0.877857	-0.399669	1.12318	1.2909
A_15_P267281	0.849686	-1.51472	-1.53651	-2.33426	-0.954245	0.44009
A_15_P335680	-0.70901	-0.00430918	-0.0455818	1.36886	-0.341599	0.209468
A_15_P632391	3.70092	1.92381	2.18999	3.64577	2.284	3.11885
A_15_P109140	7.50761	5.97018	6.29955	4.56668	6.06545	6.64183
A_15_P729961	3.99564	2.13829	2.18193	2.79924	2.80463	2.7917
A_15_P753466	3.73345	3.32207	3.76965	10.16	0.898832	0.962575
A_15_P119662	2.78802	2.25669	2.39009	1.33527	2.34757	3.52405
A_15_P624211	4.49345	3.86217	4.00447	4.52778	3.71482	4.63523
A_15_P748886	1.88422	-0.778822	-0.735574	-0.609981	1.169	1.34976
A_15_P209231	5.24944	4.25533	4.33049	3.26548	5.28246	4.8194
A_15_P194961	3.44081	2.24979	2.53649	2.90261	2.60321	3.00856
A_15_P535037	3.55252	2.23639	2.34668	2.30963	2.64489	2.94755
A_15_P662101	5.47211	3.48556	3.71528	6.08061	4.7304	5.56511
A_15_P596837	10.0338	8.28764	8.411	7.91641	8.81862	9.36054
A_15_P260016	4.78364	3.70336	3.86319	4.88686	3.86849	4.77796
A_15_P106690	3.98234	1.42222	1.47723	2.86884	2.33374	3.62735
A_15_P285501	0.93616	0.415133	0.726418	3.26841	1.28783	0.829683
A_15_P664396	-0.404009	-0.254405	-0.890449	1.57549	1.28995	2.09013
A_15_P643861	-0.0488634	-0.911206	-0.78577	-0.672372	-0.173552	0.631509
A_15_P121334	5.7215	4.35982	4.48537	5.51065	5.56937	6.03718
A_15_P693821	6.20296	4.79261	4.86713	4.87309	6.5327	7.19284
A_15_P716081	1.69805	0.662606	0.82634	-0.124461	0.929046	1.08297
A_15_P625206	4.16165	2.30966	2.37494	1.99021	3.63193	3.91693
A_15_P159461	5.08981	4.77287	4.89265	4.25205	5.26363	4.76993
A_15_P157011	4.60991	5.0385	5.00044	4.83291	3.08822	6.6808
A_15_P164101	2.9603	1.87421	1.75047	2.87188	1.83817	3.24404
A_15_P112218	-0.0269132	-0.985472	-0.927896	1.88054	-0.031559	0.862572
A_15_P115709	7.64689	5.41263	5.56347	7.82768	6.45111	6.31209
A_15_P105221	0.247682	-0.00743055	-0.248445	-1.37199	0.803246	0.913673
A_15_P195586	0.679358	0.437287	-0.0169663	1.05775	0.554044	1.46066
A_15_P721366	5.19436	2.4893	2.66184	1.62454	3.67431	3.75588
A_15_P721271	-0.968254	-1.22033	-0.847865	1.93564	-1.33475	0.472778
A_15_P236666	4.8084	4.34442	4.4546	3.32484	4.06796	5.28224
A_15_P120766	4.58793	3.03502	2.68313	2.4601	3.90916	5.2772
A_15_P117983	2.48242	1.194	0.541454	3.5417	2.95124	2.13259
A_15_P324156	5.64949	3.63463	3.21575	4.24947	4.5046	4.55604
A_15_P116507	5.48985	1.72413	2.91408	4.43996	5.44069	6.58326
A_15_P194746	1.71793	0.706636	1.01836	4.18571	0.436688	0.660697
A_15_P205266	4.60446	2.43362	2.67358	0.755314	2.27478	3.52175
A_15_P113897	3.91447	-2.89344	-1.68938	-0.847955	2.06565	2.04827
A_15_P567522	0.313229	-0.414084	0.293633	-0.953724	-0.658546	-0.251525
A_15_P286111	4.94921	2.57342	2.92475	2.6492	3.47682	4.72156
A_15_P141401	1.69487	-0.398687	-0.980026	5.26803	0.375102	0.150904
A_15_P103246	8.50196	5.92272	6.09737	8.12639	6.94547	6.99796
A_15_P203576	1.30923	0.429431	0.555472	-0.575729	-0.0241346	-0.01366
A_15_P150291	-1.24627	-0.344502	-0.115022	-1.94096	-0.475907	1.44574
A_15_P724666	5.23384	3.20679	3.44486	1.55311	4.92797	3.6746
A_15_P209711	6.56031	4.17468	4.30197	5.74919	4.81106	5.53141
A_15_P724921	3.49607	2.74414	3.04602	4.56847	2.64209	2.53053
A_15_P119669	6.84214	4.86749	5.20027	6.44921	4.59748	5.23925
A_15_P261731	7.13479	5.3358	5.58633	6.53575	5.59146	5.87381
A_15_P623721	7.01675	3.8564	3.95086	8.48107	4.41461	4.02323
A_15_P687146	0.846224	-1.31596	-1.68938	-1.50193	-1.14825	-0.867485
A_15_P666126	5.79249	4.35385	4.59341	4.76479	4.26288	4.4496
A_15_P628521	9.19861	7.19639	7.41163	8.43239	8.28485	8.8772
A_15_P193251	3.20117	3.37028	3.20635	4.22979	1.895	4.39813
A_15_P553707	2.30766	0.359213	0.849905	2.13235	1.33072	1.31308
A_15_P723306	3.92064	2.92156	3.27686	4.29566	2.33294	3.32492
A_15_P113509	9.24169	6.50161	6.85332	4.35353	7.42099	7.14117
A_15_P571402	3.93402	3.04607	3.91158	3.74422	3.47768	3.74581
A_15_P715336	1.13997	0.136706	0.451366	-2.17128	0.844422	0.791071
A_15_P754726	3.23161	1.29552	1.423	3.45537	2.25049	3.10023
A_15_P116605	6.60679	4.66412	4.62731	5.15494	5.36545	5.69961
A_15_P300146	1.29406	1.0536	1.63221	2.12487	1.60781	2.2416
A_15_P682466	2.11717	0.946814	1.08426	-0.349169	-0.0619617	1.3426
A_15_P147271	0.729032	-0.598829	-0.938736	0.639616	0.844721	0.906832
A_15_P147331	2.03192	0.6886	0.430571	4.21796	1.91983	2.29042
A_15_P183756	0.523614	-0.182949	0.156298	-0.781929	-0.639375	0.487004
A_15_P658901	2.09411	1.68005	1.89487	-1.36291	2.26754	0.642803
A_15_P191496	-1.08123	-1.13915	-1.54031	0.64793	-0.996609	-0.500741
A_15_P163861	0.392504	-0.313284	-1.68938	0.332894	-2.56856	-0.268317
A_15_P175071	5.3373	3.22312	3.35471	3.10292	4.92423	5.03382
A_15_P107912	8.41896	6.54706	6.83938	6.9777	7.1775	7.39127
A_15_P152356	6.4204	5.58158	5.9419	5.05711	4.66501	5.10246
A_15_P110775	2.52177	1.83805	1.62936	3.97141	4.50529	4.96272
A_15_P686481	9.05355	7.67215	7.39984	7.14902	9.08342	8.84974
A_15_P671356	1.10107	-0.625235	-1.04335	1.59158	0.52009	0.960895
A_15_P104051	8.70801	6.89009	6.93584	7.91983	6.95686	8.02345
A_15_P635211	6.20695	6.0603	5.80712	6.33563	6.36059	6.86942
A_15_P623292	3.47182	0.568853	0.594978	3.72368	2.97751	3.78568
A_15_P119061	5.90139	5.03136	4.78766	4.3014	6.05807	6.65655
A_15_P176991	0.998153	-1.89821	-1.68938	-1.28783	3.44981	-0.0694318
A_15_P632191	8.21004	8.72702	8.95249	6.4061	8.02526	9.03546
A_15_P202856	-1.24627	2.79295	3.0277	0.560577	-3.02328	2.38743
A_15_P719876	-1.24627	0.439504	0.897818	0.853947	-0.0147967	0.366777
A_15_P631006	5.97964	3.54878	3.76461	1.9524	4.92632	4.91809
A_15_P212526	6.31517	4.55885	4.89834	3.79021	5.09895	6.24039
A_15_P102640	3.5845	1.64632	1.72691	4.02342	3.06802	3.34647
A_15_P110082	2.22744	1.51925	1.88598	2.77404	1.28131	1.17412
A_15_P676241	1.99962	-1.0992	-0.714195	-0.72901	1.49611	1.42945
A_15_P683726	1.03934	-0.223507	0.454237	3.22169	-1.74487	-0.873918
A_15_P177011	3.07189	1.66032	1.94074	3.99944	2.77821	2.93456
A_15_P705536	3.00021	1.87225	2.55565	3.09516	1.74623	2.43799
A_15_P743588	0.530405	0.298084	0.260868	3.11723	0.379328	1.59669
A_15_P138141	0.266444	0.874112	0.840033	-1.47253	-0.0594287	1.92615
A_15_P196951	0.696213	-2.19911	-0.361618	-0.48044	-0.96626	-0.698454
A_15_P104795	4.91428	3.12508	3.39085	2.42952	3.07441	3.41399
A_15_P170241	2.1921	0.409872	0.69836	1.58983	1.6623	2.21817
A_15_P682198	5.7526	3.87708	3.98022	2.45779	4.71116	4.62604
A_15_P518227	1.5953	0.337548	1.00774	1.23645	2.41156	2.28668
A_15_P604672	2.09344	1.39804	1.7496	2.04286	0.80292	1.89432
A_15_P372915	5.00981	2.75406	2.87713	1.31684	2.76023	3.40699
A_15_P648676	2.43793	2.78992	3.10708	9.00717	3.3545	-1.46168
A_15_P201591	-0.469596	-1.54744	-1.68938	-1.72353	-0.705052	1.20868
A_15_P671051	3.02854	0.0831199	-0.334491	2.39244	2.27983	1.75363
A_15_P340315	0.99205	1.47787	1.68796	-1.35613	0.677075	1.44088
A_15_P531887	1.83437	1.60101	2.32456	2.28985	1.39044	2.10912
A_15_P749036	2.12638	0.182371	0.172277	2.1028	0.312674	0.89658
A_15_P116852	1.08319	1.18231	1.20067	-0.563976	2.59283	0.98512
A_15_P378065	2.1626	-0.153439	0.208888	0.0856295	1.22188	1.00751
A_15_P100120	1.91275	0.613399	0.544826	0.170172	0.282458	0.671812
A_15_P708501	3.18128	2.25037	2.37164	1.9365	2.09635	2.79585
A_15_P684061	1.9248	0.496526	0.521987	-0.662021	0.645561	1.48552
A_15_P117544	4.39223	1.48049	1.24639	2.27736	3.54429	4.18847
A_15_P628276	7.81397	6.11726	6.17636	6.24542	6.34681	6.8496
A_15_P166636	-1.24627	-0.627162	-0.882399	-0.60002	-0.961356	-0.393041
A_15_P155851	1.24688	-2.89344	-1.68938	0.0135503	0.133379	0.785215
A_15_P112030	1.24645	-0.420902	-0.690669	-1.23986	-0.174656	0.44445
A_15_P752961	3.24803	4.20358	4.43663	9.84806	2.46596	0.339187
A_15_P602867	0.0328193	-0.722867	-0.40455	8.19392	1.12999	-2.091
A_15_P100561	8.07357	6.28422	6.33335	5.76952	5.9677	6.79084
A_15_P157321	2.86371	1.65045	1.57327	2.3293	2.20084	2.91637
A_15_P627241	7.20151	6.11874	6.06948	4.17915	5.68641	7.34012
A_15_P121002	10.9438	9.70336	9.67107	8.63437	10.0566	10.4004
A_15_P140056	1.84404	1.31667	1.32264	1.71555	1.62447	2.84946
A_15_P408015	1.46678	0.157435	0.486641	-0.0278592	-0.110374	0.60396
A_15_P112885	2.51194	0.905326	0.462054	3.33219	1.88417	2.26398
A_15_P406488	0.478522	-0.379319	-0.732851	-1.44386	-1.34875	-0.235589
A_15_P105195	3.11929	1.3405	1.15541	2.61207	1.8282	3.10852
A_15_P185806	5.51207	3.97057	3.50851	2.56045	4.86212	5.5036
A_15_P676161	7.14948	5.2881	5.34642	6.07193	6.42537	7.48369
A_15_P226736	3.14051	2.46608	2.85939	1.74121	0.921913	1.90081
A_15_P153416	3.52247	1.55045	2.14037	2.44452	2.46107	3.712
A_15_P659141	7.81424	5.07184	5.53688	5.72959	7.24043	7.37691
A_15_P187431	1.35684	0.0552588	0.357962	0.394985	0.691571	1.81508
A_15_P111947	1.35512	0.379968	0.64384	-0.364563	0.555087	-0.0174818
A_15_P176066	4.86953	3.73426	3.88245	2.00028	3.24885	4.59561
A_15_P107396	6.46913	4.77945	4.92538	4.78	4.74791	5.56059
A_15_P108005	5.65514	4.31583	4.57534	6.62568	3.90474	4.98767
A_15_P109277	1.8624	0.933519	1.48739	-0.531986	-0.487657	0.364808
A_15_P660681	5.15259	4.76111	5.08731	2.37043	4.54754	5.75862
A_15_P106439	1.38576	-0.0977769	0.00286531	0.023602	0.571851	1.15437
A_15_P303886	1.99717	0.653645	0.928089	0.982886	0.184349	0.907474
A_15_P198926	1.1827	-1.85827	-1.03293	-2.43451	-0.174884	-0.163791
A_15_P662091	5.26321	4.16826	4.36803	2.95954	5.24704	4.92559
A_15_P724186	2.71499	2.00154	2.08132	1.53594	2.06912	2.76726
A_15_P201966	6.9433	5.03123	5.20327	2.86395	4.98214	5.24126
A_15_P179051	3.31913	1.87648	2.27206	2.2955	2.11858	2.65272
A_15_P182246	0.989253	0.579555	0.953616	-3.03392	0.845802	0.0163798
A_15_P753061	0.487922	-1.01818	-1.07798	1.17517	2.42299	3.11299
A_15_P671716	6.29442	3.54644	3.89659	1.91096	3.87257	4.00689
A_15_P662071	1.62062	-0.140332	-0.676845	5.54978	1.65691	2.04294
A_15_P190081	1.32276	0.0252991	-0.297811	-0.046648	-0.404542	1.00926
A_15_P721136	-0.216283	-0.0778098	0.152618	1.79057	0.369357	1.10507
A_15_P660636	7.15495	5.57757	5.54702	5.81666	5.85429	6.31164
A_15_P622886	2.36365	1.4294	1.36443	0.167623	2.37322	2.94411
A_15_P203436	2.43616	1.54313	1.6566	2.09926	1.47457	2.07601
A_15_P188231	0.488721	-0.923997	0.0346365	0.0668683	0.213824	1.15077
A_15_P198791	3.74336	2.50779	2.77147	6.84864	2.37968	3.18364
A_15_P626691	1.55239	0.780801	0.305896	4.71933	0.901092	1.62586
A_15_P765596	-0.477345	-1.18715	-1.05447	0.272423	-0.440517	-0.0740871
A_15_P100579	1.42002	0.70165	0.479919	3.65301	0.802618	2.17608
A_15_P721826	8.54392	7.3582	7.48337	6.16939	8.18996	8.40865
A_15_P367095	6.07374	4.09525	4.09547	5.67404	4.89399	5.3735
A_15_P135536	1.89991	0.458095	0.722849	1.46184	0.615073	2.00146
A_15_P214151	-0.223248	0.639387	0.394918	-1.02261	0.0697155	0.9265
A_15_P198661	-1.24627	-0.47235	-0.893599	-2.95517	-1.01268	-0.031002
A_15_P742001	1.42397	0.501175	0.392343	2.10831	0.728634	1.40444
A_15_P135991	3.75572	2.75199	2.81726	3.32453	2.59247	3.82364
A_15_P660991	5.38494	3.53086	3.33223	3.68505	3.06628	3.41572
A_15_P107789	6.93696	4.44959	4.37232	3.0593	4.86478	5.00822
A_15_P334274	0.634456	-0.28493	-0.602514	-1.05973	-0.344492	0.673164
A_15_P119867	5.35595	4.19349	4.51427	6.83449	3.87019	4.95243
A_15_P148041	4.25897	2.94892	3.20044	4.53837	2.84037	3.95983
A_15_P102350	0.145285	-1.49613	-1.28892	3.03822	0.57982	0.661015
A_15_P564497	2.63899	1.18203	1.42613	1.37578	1.94706	2.56264
A_15_P668011	4.84265	3.61501	3.97802	2.887	3.49121	4.16103
A_15_P696901	4.9216	3.21914	3.61173	4.05342	5.67666	6.17012
A_15_P746726	9.53794	7.94719	8.19302	7.49921	8.91639	8.93936
A_15_P103313	0.247274	-2.65599	-1.68938	-0.40914	-0.95292	-0.781374
A_15_P628526	2.83272	1.91398	2.45298	2.01686	1.70174	1.91723
A_15_P657239	5.38439	5.13489	5.40524	2.77833	4.94605	5.43933
A_15_P623486	0.390206	-0.764033	-1.07132	-0.357865	-1.25105	-0.66616
A_15_P598497	4.98344	3.84581	4.079	2.33139	5.80627	5.10896
A_15_P246356	0.190335	-1.62677	-1.45325	-0.309815	0.147019	-0.0528679
A_15_P161601	2.47504	2.32023	2.53562	4.02797	2.56372	3.29953
A_15_P658511	7.58669	6.63707	6.76463	5.13187	7.10101	7.13512
A_15_P130451	-0.923288	-1.47635	-1.68938	-0.776828	-1.02847	-0.759716
A_15_P720296	3.90126	1.56407	1.57737	3.09163	4.91199	5.12848
A_15_P529182	3.17645	1.96351	2.10406	6.56044	1.87012	2.41804
A_15_P721491	9.77896	8.10808	8.20812	8.43828	9.4053	9.69495
A_15_P671611	4.85421	3.89458	3.97073	3.90165	3.66586	4.53024
A_15_P154061	1.10239	-0.757285	-1.58235	3.59169	1.12281	1.89674
A_15_P112268	6.53186	4.65256	4.85595	5.85532	4.93407	5.56206
A_15_P735616	3.45292	2.71281	2.75084	-0.023375	2.2716	2.36844
A_15_P720886	1.67653	0.126026	0.215652	1.30147	1.06769	0.788108
A_15_P196251	0.269447	0.943827	1.33302	2.34885	0.427073	1.38349
A_15_P700001	6.13554	4.21129	4.27311	3.34379	4.81692	4.92668
A_15_P108550	6.43706	4.73892	4.82026	3.79214	4.44159	5.03636
A_15_P476446	4.90477	3.97499	4.05424	4.1699	3.78913	4.96454
A_15_P454860	4.2109	3.81702	3.76432	2.13685	3.24178	3.83526
A_15_P674416	0.76118	-0.376777	-1.40214	0.43775	-0.385109	0.42444
A_15_P105131	1.08827	1.20439	1.19424	-0.339204	1.39916	1.48704
A_15_P629186	5.92576	4.49927	4.51596	4.38474	4.41736	4.87226
A_15_P201681	1.75777	0.0230703	0.332181	2.91162	0.348389	0.591849
A_15_P744266	3.50845	3.16819	3.32828	1.41212	3.41936	3.69829
A_15_P117801	5.15465	3.80524	3.79235	5.02673	3.32867	4.27184
A_15_P727698	10.6662	9.40549	9.41452	8.53585	10.1952	10.2409
A_15_P107640	4.15015	2.24587	2.32166	1.17626	2.72552	3.55942
A_15_P725391	10.7869	9.25344	9.17175	9.01255	11.0236	11.1317
A_15_P701196	1.01121	-0.96213	-0.620867	-0.856557	-0.322505	-0.259472
A_15_P442015	7.23286	5.87384	5.54366	4.84147	7.03569	7.67907
A_15_P103846	6.65483	5.49611	5.22874	5.28643	5.51998	6.56498
A_15_P489467	2.43249	0.304947	-0.296145	0.302764	0.680042	1.03316
A_15_P107991	-0.00961447	-2.05046	-1.68938	-1.24379	0.0482655	1.34916
A_15_P143221	-0.120215	-2.37213	-1.68938	1.0032	2.28186	2.50007
A_15_P249406	1.59395	0.762381	0.724612	1.03612	2.30323	3.64666
A_15_P654671	1.73417	2.11451	2.37998	3.26477	0.966819	2.50508
A_15_P745281	1.49368	0.0629735	0.42733	6.3698	0.520288	1.34436
A_15_P455505	7.15848	5.04367	5.24506	4.97396	5.72146	6.12861
A_15_P297291	-1.24627	-1.82974	-0.595151	1.83442	-0.438676	0.218426
A_15_P687397	2.55439	3.32636	3.63016	1.15814	2.3233	3.63911
A_15_P626866	3.88713	2.34803	2.59039	1.14087	2.68707	2.64006
A_15_P108075	-0.00302696	0.784192	-1.68511	2.40618	-0.792507	-2.21527
A_15_P366635	6.45722	4.67908	5.05147	4.02539	5.30143	5.24129
A_15_P195781	5.00567	2.82835	3.21681	4.26579	4.0361	4.53762
A_15_P460200	1.53133	0.286467	0.69778	-1.29862	0.0663576	0.0661726
A_15_P622291	4.57801	3.46553	3.59074	4.15418	3.40931	4.22214
A_15_P721661	3.85471	2.03472	2.07507	2.084	2.40529	2.46846
A_15_P187381	4.48648	1.92676	2.00806	1.34827	2.50811	2.76141
A_15_P110887	4.75041	2.75017	2.8913	4.52759	3.46389	3.49948
A_15_P284981	2.40692	1.3504	1.38177	-0.216946	0.921082	2.11733
A_15_P334315	2.21129	0.605943	0.988982	-0.116264	0.230975	1.30334
A_15_P198561	4.13456	0.468919	0.438715	1.29579	3.73961	3.67363
A_15_P105810	0.533387	-1.1405	-0.533713	-0.236167	0.321918	0.963136
A_15_P721081	2.39592	0.679958	0.713926	0.498903	0.828073	1.30561
A_15_P690201	4.32393	3.03002	3.41097	1.56117	4.00043	3.75544
A_15_P193566	3.91189	2.23112	2.36964	2.07519	2.04963	2.61711
A_15_P629956	4.03434	2.5678	2.79674	4.71586	3.31533	4.09505
A_15_P729511	5.33259	4.17523	4.37341	5.05639	5.07434	5.35005
A_15_P644296	0.958305	0.498692	0.850052	1.38599	0.411714	1.35122
A_15_P734446	7.26964	5.2713	5.24277	5.13349	5.86017	6.4111
A_15_P103283	4.19879	3.68281	3.62368	4.70323	3.19418	4.2695
A_15_P106298	4.35974	2.62989	2.76443	3.41936	3.41548	3.40465
A_15_P722146	3.9596	4.4304	4.52186	5.67474	3.50811	4.80703
A_15_P174101	6.86747	5.30154	5.37589	5.57358	5.32329	6.04555
A_15_P113105	4.83285	4.10075	4.25206	5.62147	2.61246	4.22558
A_15_P402950	8.27734	6.61997	6.77607	5.69407	6.69884	7.60974
A_15_P750746	-1.24627	-0.633597	-0.51581	0.141648	0.0109491	0.293865
A_15_P237616	3.94061	2.54856	2.42415	0.848376	4.04565	3.39447
A_15_P519977	4.47851	3.37412	3.54485	3.72117	3.56679	4.37524
A_15_P150811	6.65982	5.36781	5.43523	5.07384	5.26511	6.01406
A_15_P655751	1.31042	0.399827	0.115785	5.13526	0.503921	0.493082
A_15_P179426	3.10757	3.17476	3.46217	9.75193	3.23637	1.75909
A_15_P628091	6.44498	4.79691	4.89386	4.14525	4.77238	5.20041
A_15_P594822	3.51206	1.42095	0.886351	2.41495	2.45991	3.25766
A_15_P628631	2.62889	1.01488	0.493334	1.28582	2.03116	3.08866
A_15_P734006	2.49449	1.72323	1.53664	0.960734	1.34339	2.08775
A_15_P687191	3.19614	2.07538	1.63158	1.68578	1.54905	2.19521
A_15_P623361	-0.650255	-2.89344	-1.68938	-2.1434	0.237424	0.481913
A_15_P110255	4.32299	2.81471	3.08911	3.64507	3.25535	4.28116
A_15_P743956	1.81844	8.42732	8.64797	7.76561	10.8099	3.90585
A_15_P120317	6.3331	3.97541	4.20648	2.56995	4.38148	4.95647
A_15_P597192	9.82711	8.79561	9.12874	7.12726	8.72222	9.42929
A_15_P208306	6.42161	4.32581	4.59399	5.52052	4.94953	5.36842
A_15_P628001	0.418654	0.386872	0.785157	0.647335	2.75658	1.75192
A_15_P733528	1.41751	0.81758	0.843421	0.261205	0.830522	1.53593
A_15_P546417	4.26528	4.04035	4.39518	1.05396	4.69346	4.2732
A_15_P111800	9.95278	8.35427	8.546	7.61442	8.19762	8.38265
A_15_P101016	5.56835	4.19676	4.46073	5.28338	4.75502	5.07216
A_15_P239711	2.38024	-0.768516	1.26247	3.08788	-0.919713	-0.503599
A_15_P109289	1.90782	0.645451	0.796343	-0.742126	0.241959	0.574068
A_15_P158586	2.87078	0.490118	2.15125	1.94588	0.434971	1.35408
A_15_P119759	2.26585	0.286918	0.48684	-1.29279	0.793084	1.47545
A_15_P598167	2.21988	0.806046	1.27807	2.79508	1.9809	2.40951
A_15_P730556	1.74821	0.838409	1.28076	1.81439	1.30572	1.5802
A_15_P703071	1.24153	0.525518	0.623353	4.01886	0.517871	1.01674
A_15_P111232	6.80199	5.37844	5.41017	3.55782	4.96984	5.62173
A_15_P191726	-0.678466	-0.975077	-0.951002	-0.173985	-0.156705	0.621692
A_15_P662651	-1.24627	-1.81567	-1.68938	2.00723	-0.177239	1.05514
A_15_P159396	-1.24627	-1.33789	-1.68938	-1.44699	-1.01544	-0.715435
A_15_P105490	7.41348	5.38709	5.53119	6.02441	6.26702	6.47648
A_15_P546857	2.13243	2.17703	2.14376	1.82415	1.81745	2.84779
A_15_P623876	3.55289	1.43624	1.26914	0.0962348	1.736	2.81834
A_15_P654476	2.71544	0.4929	1.68446	0.875987	2.7179	3.9236
A_15_P110977	5.59945	4.07098	4.18597	4.52656	3.84479	4.42778
A_15_P114797	3.21402	1.27929	1.45158	0.816457	1.83667	2.20712
A_15_P117636	4.0523	2.01747	1.97075	2.15468	3.17014	4.67768
A_15_P629021	2.04438	0.887875	0.765942	0.200422	1.25995	1.86725
A_15_P141751	6.81674	5.60424	5.77062	4.34047	5.92423	6.30998
A_15_P195381	1.99428	0.91343	1.06659	0.399909	1.43102	1.96601
A_15_P370585	3.05097	1.72497	1.57667	2.0584	1.91546	2.89231
A_15_P105649	8.92655	7.89209	7.92121	6.61282	7.62633	8.36316
A_15_P202001	7.9095	5.8958	5.97831	5.30445	6.27898	6.53431
A_15_P666816	5.19562	3.66989	3.7785	5.75512	4.7224	4.87967
A_15_P741121	9.14008	7.285	7.40329	6.44885	7.54628	8.01209
A_15_P262876	3.63695	2.05691	2.48687	2.00304	2.06753	2.43107
A_15_P174181	5.36949	3.86454	3.91737	2.60047	4.19205	4.50694
A_15_P162251	6.9972	5.47704	5.65295	4.04555	6.49869	7.05677
A_15_P720201	2.9374	1.63888	1.30443	2.21499	1.56242	2.44468
A_15_P220581	0.384762	-1.99942	-1.26951	-1.38334	-0.917069	0.0200057
A_15_P194156	4.01956	3.14254	3.08706	3.22977	4.1823	5.45089
A_15_P207361	0.77421	-0.060082	-0.0697565	-1.59256	-1.43222	-0.612708
A_15_P663551	0.727323	1.24874	1.51311	6.8384	0.467985	-0.381993
A_15_P118670	8.0986	6.43488	6.34951	5.74286	6.79059	7.35694
A_15_P275026	-0.505797	-0.242482	-0.126356	-0.451937	0.440764	-0.368776
A_15_P108098	0.908214	-0.939996	0.756157	0.723076	0.341558	1.95657
A_15_P173096	0.316627	1.48754	1.53009	3.81637	3.06769	4.03423
A_15_P718041	3.66245	2.56426	3.05696	2.02483	1.75675	2.14208
A_15_P174386	3.70277	1.32318	1.28917	-0.432996	1.48457	1.43884
A_15_P154251	1.46128	0.204092	0.532383	0.319935	1.65152	1.50814
A_15_P351205	2.52861	1.46877	1.59213	0.136567	1.21311	1.03621
A_15_P624401	6.81059	4.70606	5.03855	3.64009	5.32259	5.60435
A_15_P109372	3.59587	2.69008	3.03523	4.12062	2.49012	3.45089
A_15_P173491	6.40266	4.71627	4.95745	4.99921	5.13384	5.6128
A_15_P591047	5.29981	2.99211	3.22735	3.3128	3.73586	3.82931
A_15_P757746	1.51728	-0.669966	-0.741091	-0.35031	-1.66328	0.573374
A_15_P691791	7.23285	6.12319	6.39707	6.37868	6.06071	6.71089
A_15_P675706	0.965375	-0.402894	-0.0767503	-0.606294	0.663472	0.406582
A_15_P473510	2.0486	0.221663	-0.44184	0.36083	1.33653	1.83131
A_15_P143236	1.36913	-0.381824	-0.37389	-1.1365	1.21658	2.12932
A_15_P101833	8.12107	5.96114	6.03192	4.89621	6.46962	6.71859
A_15_P501097	2.46948	0.770158	1.94885	0.512003	-0.067482	0.908777
A_15_P491557	4.67088	2.5945	2.80016	1.75308	2.86474	3.36204
A_15_P471105	1.94107	-0.295304	1.24781	-0.0249686	-0.584692	0.769988
A_15_P206331	4.26502	2.82099	3.18028	3.25739	2.74689	3.70572
A_15_P177786	5.35425	3.29365	3.44681	5.79806	3.52695	3.8019
A_15_P691236	8.60163	6.67919	6.83443	6.31074	7.14011	7.52242
A_15_P656726	7.57128	6.66151	6.88446	5.41188	6.54972	6.88652
A_15_P737026	1.35586	-0.808098	-1.17953	3.64095	-0.240231	0.387175
A_15_P240156	-0.57805	-1.02786	-1.63462	-0.404774	-0.537566	0.021781
A_15_P208036	0.552293	0.313083	-0.307322	3.44885	-0.179427	0.460399
A_15_P174306	1.78564	-1.29098	-1.46855	-1.89925	-0.664783	-0.0566564
A_15_P483890	1.62818	0.632813	0.472589	1.26241	1.70998	2.19098
A_15_P580342	-0.271142	-0.387763	-0.528639	0.326493	-0.249533	0.346354
A_15_P217176	1.00406	0.562659	0.360421	0.800311	0.297449	0.973762
A_15_P746356	0.581341	-0.30542	-0.976342	0.048202	-0.215734	0.277099
A_15_P120266	2.83248	2.69413	2.85073	2.66637	1.1532	3.35708
A_15_P635639	1.17897	1.04508	0.687836	0.10437	0.609096	2.02227
A_15_P706401	7.02986	5.08937	5.11753	3.7173	5.4448	5.9564
A_15_P170631	5.45268	4.41982	4.5565	6.11572	3.74049	4.91877
A_15_P768023	8.22722	6.20491	5.96727	5.79723	9.86334	8.01977
A_15_P157446	0.610375	0.438606	0.392222	-1.49737	0.0734391	0.839695
A_15_P631376	3.24387	3.03279	3.30662	1.70597	3.59284	5.19928
A_15_P538682	0.331903	-0.525598	-0.293891	8.08424	-2.51969	-0.950981
A_15_P105412	7.49971	5.73493	5.74136	6.11315	6.38924	6.70653
A_15_P131546	4.36013	2.7454	2.96867	4.15445	3.061	3.14668
A_15_P109256	-0.730004	-1.87707	-1.68938	1.35305	-0.680621	0.567131
A_15_P754491	5.96219	3.94037	3.89199	5.06982	4.65559	5.07899
A_15_P116262	3.59108	1.19322	1.39907	5.05027	2.97908	3.21937
A_15_P165761	0.515276	0.923903	0.469188	2.12993	0.843848	1.92476
A_15_P445870	1.58567	0.706293	0.813036	-0.423175	0.666116	0.963299
A_15_P177606	3.11292	1.4113	1.32878	0.748993	2.38545	3.70043
A_15_P634037	0.342512	-2.89344	-1.68938	-0.279718	0.492428	0.120442
A_15_P170506	4.01111	2.48582	2.34481	1.47329	3.55618	4.1102
A_15_P193361	0.415222	-0.140101	-0.424533	3.79633	-1.02462	-0.0345545
A_15_P307251	3.65532	2.38278	2.48546	2.0644	2.65243	3.33595
A_15_P143271	3.95369	-0.526212	0.177666	0.722999	2.36902	2.97118
A_15_P494922	1.32203	-0.417832	-0.58072	1.24375	-0.453278	0.55736
A_15_P519397	-1.24627	-2.89344	-1.68938	-1.44007	-0.768446	0.724684
A_15_P630501	2.81464	2.82484	3.00539	1.72963	3.28958	3.9885
A_15_P631791	1.78579	-1.47338	-1.00009	2.23673	1.66681	1.42688
A_15_P155696	2.16285	0.313841	-0.305528	-0.379424	1.42728	1.37198
A_15_P663221	5.23564	2.91683	3.16047	4.86737	3.4941	4.50517
A_15_P694791	1.52586	1.11653	1.31015	-0.429102	0.728398	0.804815
A_15_P737426	-1.03194	-0.821837	-0.698412	1.2927	0.770368	0.605071
A_15_P518062	-0.866693	-0.586751	-0.974208	-1.03825	0.192384	0.803874
A_15_P112194	8.64672	6.96439	7.24049	6.46526	7.08614	7.45567
A_15_P112393	5.41054	3.2639	3.44528	4.47648	3.39848	3.67666
A_15_P772336	-0.170568	-1.12997	-1.13299	-1.84355	-0.646578	-0.111378
A_15_P622941	1.18493	0.492745	0.540659	0.237279	-0.0738044	0.341733
A_15_P572677	3.56889	-0.128411	-1.68938	0.390381	4.40783	2.58672
A_15_P152101	8.1979	6.19739	6.40996	7.62103	7.79009	7.51213
A_15_P206726	8.10811	6.01919	6.20331	6.97938	7.27613	7.63675
A_15_P720801	4.1867	2.83937	2.92942	2.7139	2.60859	2.88982
A_15_P120648	1.98295	0.531812	0.487071	-0.316637	0.687684	0.952956
A_15_P104463	2.8467	1.65703	1.67347	1.1527	2.30685	2.81875
A_15_P182466	-1.17392	-0.995031	-1.68938	-2.64679	-0.498771	-0.377284
A_15_P161551	4.28581	2.8545	2.80649	5.92957	2.90803	3.4465
A_15_P467075	0.838946	-0.0461702	-0.543612	-0.552138	-0.522675	0.281862
A_15_P746991	1.36145	0.322236	-0.0261741	3.60926	0.611028	1.05386
A_15_P287121	0.200638	2.51998	2.56275	0.298053	-1.40653	0.817774
A_15_P518187	-0.170424	-0.540616	-1.68938	0.517849	0.983413	1.31738
A_15_P142436	3.61761	2.60711	2.82393	3.17342	1.85921	2.58304
A_15_P161096	0.892458	0.0990744	-0.268398	0.893632	0.753159	1.29424
A_15_P105757	7.00185	6.74513	6.88102	4.21171	5.44973	6.76723
A_15_P219686	1.29745	1.25408	1.25828	-0.893786	0.0822978	1.24697
A_15_P203771	3.74666	1.82573	1.77483	0.614979	3.07278	3.34913
A_15_P365660	3.22524	1.69841	2.10309	1.0255	3.17537	1.47202
A_15_P721706	9.69837	8.04436	8.2824	7.9202	8.20668	8.5838
A_15_P742326	5.92556	4.29648	4.26053	3.9741	3.70249	4.54505
A_15_P721796	3.3682	1.25374	1.36475	2.88186	1.32932	1.36484
A_15_P546252	4.1737	3.40698	3.53092	2.57743	3.16812	3.87376
A_15_P726496	3.96299	0.739564	0.945976	-1.47304	2.23206	1.78799
A_15_P144651	2.32527	0.383	0.639715	0.320993	1.66277	2.6125
A_15_P225676	-0.526284	-1.72084	-1.68938	-0.641207	-1.03964	-0.370448
A_15_P744621	1.93001	0.573169	0.42868	0.689149	2.04841	2.36085
A_15_P104075	-0.54535	-0.193872	-0.394578	-1.59743	-0.886533	0.286592
A_15_P627616	6.27751	3.94118	3.90457	2.97473	4.57908	5.10477
A_15_P264371	0.810156	-0.246602	-0.602016	-0.434764	-0.158401	0.836396
A_15_P140611	3.53202	2.42446	2.77733	3.63247	1.98146	3.65011
A_15_P366940	1.19565	-0.790671	-1.68938	0.230401	2.88623	3.99598
A_15_P410810	0.395549	-0.247541	-0.980731	0.873135	-1.19526	-0.64289
A_15_P212801	-1.24627	-2.89344	-1.68938	0.675734	1.95099	2.05102
A_15_P632321	4.95154	3.11677	3.40027	5.86801	3.25335	4.35342
A_15_P620936	5.46128	3.83034	4.2366	3.28419	4.92635	6.02658
A_15_P165611	7.46035	5.57883	5.76929	5.85985	6.0586	6.58037
A_15_P594297	0.21256	0.247444	0.980871	-1.36233	-2.01678	-0.961885
A_15_P266951	0.419042	0.000603676	0.154292	2.38283	0.0198097	0.598145
A_15_P257286	1.20331	-1.29459	-1.00763	-1.43428	0.388433	0.182752
A_15_P105118	4.35714	2.78212	2.86552	4.58026	3.10684	3.46195
A_15_P722081	3.40937	1.31177	0.242227	0.865708	2.37627	2.39684
A_15_P731526	-1.03394	-0.172501	-0.993325	-1.75402	0.342551	-0.749055
A_15_P631956	3.11646	1.15365	1.16359	-1.84652	2.06789	0.826922
A_15_P689226	2.01475	0.51123	0.376503	1.53169	3.83385	3.38643
A_15_P116866	8.69196	6.90123	7.18043	6.8995	7.24962	7.68417
A_15_P113911	-0.467714	-1.85938	-1.68938	2.00944	0.877808	1.01063
A_15_P416440	3.54849	1.9681	1.98031	4.72957	2.28957	3.00801
A_15_P193711	8.21699	5.95838	6.18991	6.5394	6.62249	6.88194
A_15_P684231	0.239146	-0.410975	-1.68938	-1.75024	0.465578	0.180495
A_15_P631506	7.47736	5.10369	5.16354	4.74238	6.79653	6.88286
A_15_P197416	1.64957	1.63796	1.99373	-0.106591	1.15594	2.19377
A_15_P119452	5.15891	3.11214	3.05574	5.46149	5.54139	5.33227
A_15_P119337	4.71395	3.65622	3.73646	3.86067	3.68407	3.92742
A_15_P171296	0.254201	-1.88353	-1.68938	1.17191	1.69448	2.33119
A_15_P275601	1.42258	0.845831	0.754649	-0.613005	1.10584	1.25947
A_15_P105209	2.47114	0.438551	0.388695	3.91409	0.794167	1.22896
A_15_P655816	7.84691	6.55814	6.62674	4.45624	6.21089	7.24377
A_15_P657506	9.71449	7.84087	8.01085	7.18886	8.65358	8.88175
A_15_P413440	1.75853	0.068016	-0.518288	0.243232	0.639766	1.18504
A_15_P160396	-0.9694	0.0786357	0.181176	7.39813	-0.919634	0.391467
A_15_P339470	4.09092	3.25449	3.21382	1.48435	2.7867	4.22906
A_15_P159328	1.12115	0.110938	-0.822743	3.05252	1.47169	1.66763
A_15_P112722	9.9157	8.68515	8.38516	7.99665	9.82197	10.0781
A_15_P169841	2.12741	5.82077	5.74939	3.98424	-0.66461	5.76081
A_15_P108187	0.307784	1.29951	1.66147	-2.04469	-0.575898	-0.0109463
A_15_P755781	10.49	8.4084	8.39046	8.35204	7.76088	8.14032
A_15_P716016	1.78292	1.04124	1.34562	1.79963	1.01563	1.70242
A_15_P100104	1.85673	0.448132	0.474116	-0.712352	0.927795	1.84042
A_15_P508432	0.359666	0.166887	0.403363	1.08054	0.0434265	1.40775
A_15_P661616	-1.24627	2.17242	1.87151	3.56449	-0.514608	3.79354
A_15_P106013	5.93488	2.04577	1.86586	2.8849	4.08788	3.75693
A_15_P748231	5.48488	4.12239	4.22139	5.10567	4.8637	5.34694
A_15_P121378	0.83536	-0.68332	-1.58461	-1.19031	1.40519	1.28147
A_15_P632806	2.75756	-2.65032	-1.68938	-1.63085	0.346046	1.58828
A_15_P220151	3.87859	2.48442	2.68845	1.76308	2.03742	2.62693
A_15_P435130	1.74622	0.377638	0.783258	2.27878	-1.3992	-1.42207
A_15_P661441	4.37184	3.02109	3.26408	2.05094	3.52235	3.57503
A_15_P105182	6.71024	5.29613	5.30096	5.12011	5.10791	5.55472
A_15_P632631	3.54719	3.36087	3.57886	1.12554	2.38353	3.96363
A_15_P384690	4.48803	2.93571	3.25043	2.88253	3.97917	3.81383
A_15_P700391	2.34212	0.0448775	0.785025	-0.638567	0.73307	1.56879
A_15_P501692	5.05274	3.51726	3.83005	2.78114	4.55283	4.65337
A_15_P163596	7.40109	5.36171	5.54821	3.18583	6.45811	5.33248
A_15_P107243	3.52988	3.8233	4.03096	2.50413	3.82286	4.2575
A_15_P108096	5.68014	4.55314	4.53393	3.71309	5.38699	4.97992
A_15_P709711	6.36299	4.87163	5.08294	4.288	5.35553	5.45707
A_15_P108837	-1.24627	-0.267884	0.0461497	1.00704	-1.52814	0.122634
A_15_P138941	-0.822001	-0.43399	-0.953365	-0.0856609	6.37816	-1.52544
A_15_P276521	5.11362	3.71787	3.8017	5.55112	3.85218	4.44127
A_15_P716471	-0.0812869	-0.365605	-1.68938	-0.819339	-1.69472	-0.949966
A_15_P569157	0.888368	-0.101164	-1.68938	0.918284	0.627772	0.130401
A_15_P144116	5.26256	4.3984	4.59989	4.31555	4.19492	4.89105
A_15_P626361	2.78964	0.621443	0.739503	-0.82404	0.681402	1.61691
A_15_P726971	1.5097	0.24701	0.282837	1.75237	0.442113	0.692896
A_15_P740556	3.6074	2.56124	2.52666	1.3734	1.46248	2.76673
A_15_P170326	10.0382	8.81098	8.70792	8.27836	10.24	9.64434
A_15_P445680	3.90647	2.05546	2.11125	-0.745708	2.3148	1.57876
A_15_P194441	0.741535	-1.36473	-1.68938	-0.67531	1.7582	2.13554
A_15_P375955	2.74745	1.39754	1.22367	3.19612	1.68297	2.30722
A_15_P174681	7.39823	5.83906	5.96247	5.80435	5.95782	6.20506
A_15_P118901	-0.330371	-0.715317	-1.46071	0.33293	0.117709	0.0821586
A_15_P176101	4.86534	4.57587	4.78576	6.96077	4.49884	4.98708
A_15_P644376	-1.24627	-1.2102	-1.46187	0.0239778	-0.134943	1.99979
A_15_P101762	1.73541	0.381166	0.695021	6.4339	0.731452	1.10283
A_15_P273366	-1.24627	-0.723268	-1.65357	-1.11866	-0.357247	-0.699756
A_15_P727836	3.01822	1.24204	1.35989	1.2369	2.1081	1.68045
A_15_P705846	-1.24627	-0.734998	0.414826	-0.966368	-1.2064	-0.332086
A_15_P262591	2.04945	0.0422821	-0.868623	-0.946303	0.853377	1.89393
A_15_P178376	5.56365	4.04054	3.64034	2.6722	4.65117	4.4631
A_15_P734776	10.1868	8.03714	7.94495	4.97871	7.09383	8.32753
A_15_P501207	0.162107	-0.442875	-0.55064	0.6156	0.309157	0.757155
A_15_P215236	0.899341	0.432952	-0.0104017	-0.512328	-0.376785	0.334286
A_15_P670681	3.67191	3.16147	3.49432	3.92612	5.11109	6.02522
A_15_P506362	5.67308	4.15289	4.41483	5.23269	4.52475	5.66587
A_15_P207096	4.03168	2.60662	2.73209	2.78066	3.45814	4.51908
A_15_P111878	2.07282	-0.0121326	0.46666	4.27466	3.09768	2.40942
A_15_P134851	5.28128	3.43889	3.82465	7.137	3.91454	4.30203
A_15_P272872	0.606381	0.325904	0.530257	2.59293	0.371303	0.594961
A_15_P744941	5.10792	3.3978	3.62202	1.99331	3.73513	3.809
A_15_P109099	5.28703	1.75565	2.04407	1.45231	2.64405	3.31676
A_15_P483945	1.80148	0.717018	1.08169	-1.34985	0.315566	0.0190406
A_15_P384570	-0.0458875	-0.212237	-0.275544	1.3654	-1.61456	0.10382
A_15_P726241	3.4572	1.79857	1.88662	2.10488	1.46773	2.02318
A_15_P222551	2.86089	0.322015	0.647228	-0.518735	0.578235	0.626455
A_15_P627521	0.892514	-0.00260305	0.255787	0.345397	-1.20388	-1.79345
A_15_P626286	1.662	0.198774	0.334354	-0.395724	1.84836	1.28542
A_15_P739181	3.86733	2.55764	2.70049	1.91643	2.47454	3.25796
A_15_P104546	4.68492	2.73295	2.89946	5.25007	3.55518	3.34219
A_15_P104099	7.86577	6.95686	7.16319	5.69768	6.11591	6.88377
A_15_P183951	0.615265	-0.693796	-0.0923562	-0.221913	-0.386478	0.240061
A_15_P269941	4.19218	2.47277	2.69716	0.773993	2.77502	2.84107
A_15_P752011	0.663894	0.883872	0.980402	0.751963	0.960569	-0.265179
A_15_P161666	5.66405	3.84405	4.0769	2.95693	3.44216	3.71071
A_15_P137061	4.5435	3.32255	3.25966	1.55172	3.53628	4.49795
A_15_P110733	7.27758	4.67362	4.89938	3.8625	6.0338	6.26725
A_15_P433555	5.40639	4.48932	4.57904	4.57541	4.1748	4.51658
A_15_P676181	5.21268	4.86261	5.03909	3.67888	4.80915	5.23384
A_15_P112074	6.73828	5.34125	5.43913	6.98046	5.10467	5.87164
A_15_P410285	1.18781	0.69386	0.138196	0.558984	0.992846	1.95443
A_15_P113717	8.60335	6.84847	6.98093	7.35795	6.93786	7.29748
A_15_P494787	0.181125	0.758471	0.696855	-1.28113	-0.144929	0.60185
A_15_P108685	2.13776	2.09707	2.97991	0.353417	0.585303	1.18365
A_15_P767066	7.26955	5.98567	5.90831	5.3499	5.59328	5.87101
A_15_P624316	4.73863	3.37975	2.95307	3.86413	4.11824	5.16189
A_15_P116096	6.85903	5.60886	5.76471	6.21142	5.0506	5.83642
A_15_P670381	5.81205	4.04461	3.9568	3.381	3.47545	3.94529
A_15_P627166	-1.11325	-1.89438	-1.33929	-0.839893	-0.900104	-0.31669
A_15_P115268	4.32058	2.7981	2.85698	4.08112	3.14649	4.05843
A_15_P625391	1.71035	0.498131	0.212414	-1.63416	-0.829581	-0.440412
A_15_P213671	1.39823	0.568791	1.53538	-0.62128	-0.188303	-0.310705
A_15_P132316	3.37671	1.19415	0.746951	-0.563354	1.48807	1.40533
A_15_P621431	1.82158	-0.847385	-1.68938	1.34682	0.322742	0.43277
A_15_P342185	0.26286	-0.457042	0.365689	-0.441548	1.20692	1.93712
A_15_P720056	2.79507	1.89592	1.67293	2.11455	1.73534	1.9349
A_15_P110725	9.98929	9.24164	9.56388	9.18359	9.20819	10.838
A_15_P112783	6.35987	5.11986	5.39567	5.27334	5.27755	6.19705
A_15_P106187	6.29113	5.22564	5.45352	3.28165	4.68363	5.68511
A_15_P130156	1.79321	0.0996785	0.234832	2.09566	0.841054	0.551029
A_15_P111313	1.0355	-1.22444	-1.19145	2.14246	0.881278	0.565252
A_15_P309196	2.69083	1.13572	1.44803	1.13279	1.41537	1.74749
A_15_P734126	8.78848	6.852	7.12314	5.77378	7.10857	7.27178
A_15_P764816	5.74533	3.80275	4.08886	3.95498	4.28797	4.34228
A_15_P623686	3.81214	1.16517	1.49933	4.98606	1.99227	1.91916
A_15_P264226	1.3477	-2.03133	-0.237051	-2.93914	-0.335626	-0.681345
A_15_P745386	0.0660076	-2.89344	-1.68938	-0.574684	-0.539183	-0.13118
A_15_P682971	2.70083	1.19808	1.66546	3.03561	1.45767	1.92377
A_15_P121142	7.23623	5.9301	6.31551	6.85152	7.84708	8.38372
A_15_P203431	2.1738	1.22033	1.28599	2.38105	2.27836	2.80498
A_15_P641296	8.21747	9.72517	9.83287	8.98121	7.65733	9.86527
A_15_P266356	5.22146	4.98507	5.23598	2.62517	4.67741	5.85633
A_15_P662024	3.91556	2.98545	2.65185	1.3115	2.56238	2.37321
A_15_P114949	5.38698	4.52718	4.59443	4.12953	4.7019	5.71433
A_15_P772765	3.09942	1.85177	1.92286	-0.490343	2.26131	2.318
A_15_P624746	-1.24627	-2.89344	-1.68938	0.495141	-3.02328	4.91445
A_15_P749111	3.46565	1.19965	1.17556	5.20623	2.86853	3.11789
A_15_P106698	4.4719	3.13636	3.21903	2.70903	3.54351	4.63648
A_15_P101341	8.54901	6.4309	6.73887	5.27903	7.12389	7.20471
A_15_P104141	11.0216	9.72031	9.79741	8.7018	11.4663	10.3226
A_15_P658086	0.646986	0.100479	-0.0894537	-2.08944	-0.12246	1.26372
A_15_P194606	0.0691438	1.0199	0.845184	7.38856	-1.32222	-2.3352
A_15_P767281	5.67234	4.30296	4.16431	5.11559	3.99751	4.77162
A_15_P624061	5.88426	4.09328	4.22511	5.87847	4.24826	4.8987
A_15_P100961	1.87266	2.17815	2.33767	2.78592	2.07441	2.73799
A_15_P109091	0.187783	-0.906361	-1.22761	-0.00811911	-0.67287	0.253788
A_15_P667376	4.91751	3.15463	3.13056	1.28781	2.19483	2.93802
A_15_P120718	8.97864	7.18986	7.339	5.3767	7.49141	6.70123
A_15_P109170	0.0741892	-1.80956	-1.68938	-0.612906	-1.25514	0.191607
A_15_P106099	1.61689	-0.155729	-0.527377	3.81253	2.38926	3.07349
A_15_P731451	3.53648	2.73923	2.94581	0.69038	2.37309	3.81635
A_15_P163226	-0.0248094	-0.684515	-0.861466	3.05258	-0.613289	0.75611
A_15_P621641	10.6118	8.55822	8.54368	7.28743	8.62505	7.50293
A_15_P263104	0.616834	-1.91244	-1.65184	-1.69054	-0.144146	0.0934935
A_15_P502817	1.56905	0.830593	1.74449	-0.599595	0.336601	0.944378
A_15_P727236	1.47017	-0.328745	-0.224119	-1.58242	-0.59049	0.703364
A_15_P114796	5.06899	3.58098	3.27037	3.88192	5.08056	5.31286
A_15_P249066	1.477	-0.0172715	0.35087	-0.0941329	0.723295	1.19152
A_15_P203236	10.0066	7.93474	7.83603	6.64449	8.53435	8.89805
A_15_P621481	3.40547	2.00722	2.12789	4.39859	2.48533	2.89001
A_15_P759446	3.49235	2.22926	1.575	2.18293	2.50038	2.58331
A_15_P149651	0.683293	-0.558989	-0.673567	0.199995	0.0841041	0.550101
A_15_P683636	4.89447	3.24506	3.13696	2.57452	3.10795	4.04941
A_15_P102268	0.685086	-0.247213	-0.27012	0.248093	1.34406	2.69225
A_15_P672597	0.423663	-0.0909176	0.0540338	0.962647	2.54003	3.68775
A_15_P134291	3.81025	3.03647	2.55909	4.35134	6.10849	6.42359
A_15_P189771	4.16993	2.4235	3.12977	3.41234	3.3647	3.73593
A_15_P118909	0.235409	0.86371	0.623938	-2.20503	1.04673	1.41641
A_15_P731221	1.24882	-0.912393	-1.10287	1.41532	-0.372703	-0.51616
A_15_P415085	2.32339	1.76122	2.01874	-0.0968633	1.68773	2.55124
A_15_P662466	4.16098	3.4525	3.65567	2.71694	2.72031	3.96053
A_15_P107408	0.498975	-0.00934267	-0.849185	-1.37565	-0.771702	-0.748673
A_15_P110098	-1.24627	-0.740276	-1.68938	-3.67349	-0.761899	-1.07883
A_15_P116551	5.95105	4.7379	4.96568	6.87822	4.72434	4.96704
A_15_P148601	5.17652	4.32178	4.44015	4.23782	4.88509	6.25777
A_15_P194421	5.21276	3.59418	3.70745	5.81221	3.34728	3.84269
A_15_P117251	-0.53951	-0.91693	-0.626619	1.25848	-0.316655	-0.0983286
A_15_P625341	2.06176	0.801899	0.739533	-1.01702	0.935404	0.582952
A_15_P222641	5.28312	5.1886	5.44705	1.88544	3.37393	5.18031
A_15_P758926	5.95235	3.91624	4.12901	3.43078	5.31506	4.92787
A_15_P114687	4.00778	1.82545	2.00738	3.22515	1.77194	2.19344
A_15_P118226	2.38118	-0.110939	0.462766	4.24675	2.0086	1.91528
A_15_P491262	1.75281	1.69938	1.57566	-1.1415	1.17309	2.53628
A_15_P238731	0.566858	0.416608	0.600675	2.20189	0.631343	0.728848
A_15_P629721	4.67663	3.16231	3.29287	4.19502	3.34552	3.48559
A_15_P601907	4.82438	2.54219	2.39171	1.60247	2.95	2.8166
A_15_P176516	4.70381	2.66768	2.6809	1.8623	3.22913	4.68958
A_15_P630551	4.02024	3.0317	3.01175	2.95864	3.11639	3.77264
A_15_P118379	6.67628	5.26092	5.29458	2.75422	4.49915	5.2515
A_15_P139811	0.501371	0.415844	0.106186	-0.193313	1.0318	3.12823
A_15_P111492	7.18264	5.6301	5.67902	5.74881	5.26198	5.58046
A_15_P756956	11.4227	10.211	10.2327	9.20755	10.6051	10.6407
A_15_P398715	6.56934	4.28192	4.19449	3.70603	4.38103	5.14443
A_15_P307476	0.665375	0.039423	-0.73548	-1.42212	-0.124085	0.555563
A_15_P412980	5.34333	3.58627	3.16311	4.0288	4.46376	4.77384
A_15_P584177	0.210273	-0.736605	-0.336368	-0.665741	-0.670514	-0.00711441
A_15_P212496	2.65052	3.49474	3.76178	9.17456	2.60029	0.522821
A_15_P151771	1.46552	1.0829	1.02968	1.71969	1.63199	2.54016
A_15_P699676	5.04834	3.56241	3.83027	1.1223	3.15695	3.24456
A_15_P178696	5.49892	4.56292	4.56949	5.11935	4.77498	6.08788
A_15_P723176	-0.593014	-1.73467	-1.68938	-0.407204	0.726877	1.21352
A_15_P594337	0.70912	-0.648521	-0.769339	3.35042	0.180176	0.421199
A_15_P112266	4.20633	1.734	1.87431	5.20369	2.86132	2.50887
A_15_P162281	11.4998	10.5539	10.4492	10.2889	11.432	11.5926
A_15_P159901	1.07683	-0.521399	0.261007	-1.28039	-0.547621	-0.154276
A_15_P590662	3.52493	2.01401	1.92753	3.196	4.11116	5.20224
A_15_P190056	0.680952	-0.359755	-0.0714259	-1.25417	-0.465739	0.0906544
A_15_P286731	2.07225	0.971165	1.33669	1.19326	0.888693	1.07805
A_15_P101269	0.155879	-1.23161	-1.02311	1.27447	-0.211388	-0.194131
A_15_P146381	-0.97163	-0.0636649	0.492898	0.308887	-0.169518	0.661827
A_15_P658516	-0.240738	-0.608511	-0.25761	-1.8128	-0.88974	-0.564387
A_15_P170416	2.25024	3.81182	3.79491	2.87789	2.09724	5.46021
A_15_P639606	2.89524	1.43163	1.67511	3.35398	2.4935	3.48767
A_15_P136961	2.63952	0.590198	-0.0904799	0.46243	2.09649	2.4352
A_15_P742131	6.14815	4.69044	3.75418	5.15111	5.41827	5.72535
A_15_P628571	0.481066	4.81983	4.07596	1.79047	-1.19652	4.86757
A_15_P627416	4.43354	1.22258	1.53888	1.72384	2.32347	5.54515
A_15_P402580	3.49436	1.6679	2.16707	2.38047	2.61952	4.27116
A_15_P729491	0.505361	-0.862709	-0.483475	-1.0893	-0.804317	0.234304
A_15_P545572	4.08011	2.15481	2.50724	5.19488	3.19818	3.83902
A_15_P151881	2.81293	1.97961	2.40865	1.11945	0.406306	1.22292
A_15_P629046	3.4244	3.12789	3.32875	5.1689	2.67439	3.5059
A_15_P740356	0.353642	-1.27569	-0.911582	0.162271	-0.434744	-1.11512
A_15_P114997	5.68496	8.97115	9.11378	9.18602	11.2249	6.33237
A_15_P165191	1.88778	0.600172	1.10442	0.51751	0.0987339	-0.0422802
A_15_P106172	1.94036	0.833081	0.552647	0.366992	0.457738	1.07017
A_15_P105359	2.91984	1.66079	1.88211	0.57104	1.8136	1.57755
A_15_P671731	-0.429179	-0.90519	-1.68938	0.774927	-1.81183	-0.56532
A_15_P659641	6.81499	5.02811	5.29243	6.13132	5.63433	5.42804
A_15_P573072	1.08149	0.427097	0.440468	2.58877	0.196569	0.116013
A_15_P597922	0.353529	-2.13515	-1.68938	-0.239466	1.30342	1.12927
A_15_P659781	5.24554	3.62385	3.73714	4.26289	3.96375	4.43177
A_15_P632571	0.565272	-2.89344	-1.68938	-1.67875	-0.27643	-0.139427
A_15_P193186	4.94677	3.53809	3.69237	4.66066	3.67448	4.33776
A_15_P120284	3.5537	1.04519	1.53138	-0.258637	1.15209	1.22174
A_15_P632906	1.82562	-0.631696	-0.33862	3.89701	0.0481839	0.628228
A_15_P112774	3.93071	2.12524	1.85918	2.19578	3.18134	3.77955
A_15_P112632	3.51053	1.88507	1.91469	6.27862	2.49715	2.58932
A_15_P192356	4.352	3.29672	3.49768	1.71604	2.76991	3.43626
A_15_P732421	-0.0105739	0.0877194	-0.2878	-0.577736	-0.145822	0.418109
A_15_P684541	0.28225	0.53089	0.554577	-1.28211	-0.429742	0.465599
A_15_P219877	4.26956	1.50346	1.4297	1.79886	3.80658	3.61135
A_15_P396610	3.06219	1.59399	1.52817	3.50997	2.01761	2.6433
A_15_P207526	6.84976	6.04657	6.19692	5.07862	5.86634	6.79638
A_15_P135166	1.86983	0.0329652	-0.263965	-2.79601	-1.98142	-0.182347
A_15_P625786	3.26829	0.764767	0.555109	-0.787871	0.907491	1.71796
A_15_P714846	5.21527	4.17379	4.13071	2.39436	4.136	4.45236
A_15_P766091	2.52141	2.03554	2.15431	1.46111	2.10212	2.64831
A_15_P119543	1.82103	1.22681	1.65218	-0.492878	-0.612252	0.487061
A_15_P118969	2.51211	0.627678	0.778453	1.27454	0.860676	1.25179
A_15_P647370	-1.24627	0.0628386	-0.110017	-0.108938	-1.92211	0.864716
A_15_P663911	5.82977	4.77858	4.94553	2.93815	4.47276	5.29887
A_15_P104635	4.52604	3.44796	3.49406	4.03803	3.32502	3.63953
A_15_P744096	10.1393	8.97166	8.92491	7.80913	9.38757	9.56898
A_15_P406720	2.74087	1.77895	1.83658	2.70411	1.33829	2.05877
A_15_P297561	-0.209411	-0.373034	-0.281412	-1.16082	-0.626738	0.0176768
A_15_P109590	4.16538	3.04516	3.13882	5.53664	3.04006	3.38988
A_15_P736021	5.65177	4.45831	4.37396	3.10078	4.98924	5.22743
A_15_P163506	4.5751	3.23437	3.20917	4.51149	3.31617	3.90798
A_15_P240657	1.21578	-2.246	-1.68938	-2.38852	-3.01651	-0.06073
A_15_P667111	5.48447	4.25936	4.22045	5.00071	3.8188	4.991
A_15_P662966	7.56216	5.46045	5.38472	5.10632	6.41955	6.1652
A_15_P671881	1.37509	0.00647211	-1.20322	2.18189	1.15809	1.84679
A_15_P112909	6.10388	4.35222	5.13579	5.72417	6.68904	7.26104
A_15_P119555	8.19119	6.06098	6.27193	5.08843	6.33432	6.81531
A_15_P628851	4.60114	3.33955	3.80674	2.62445	2.21044	2.4813
A_15_P115076	3.59569	3.98708	4.2093	2.73549	2.50217	4.04676
A_15_P282226	4.54328	2.20386	2.37988	5.11779	4.06434	4.47763
A_15_P687986	6.092	5.94773	6.14969	3.67984	4.93378	6.97803
A_15_P754571	5.66982	4.52076	4.73596	4.50603	3.7181	5.05003
A_15_P110091	1.80499	0.410952	0.138377	0.107516	0.732905	-0.640367
A_15_P116990	5.78999	4.18713	4.50984	6.49659	4.50144	4.94794
A_15_P168986	3.35962	1.81005	1.97729	5.02106	3.66919	3.80781
A_15_P208086	1.59336	0.139936	0.265018	-0.157397	0.819375	0.926199
A_15_P205546	4.01823	1.33775	2.10942	1.24797	2.16759	2.27739
A_15_P623896	4.22415	2.14906	2.41842	3.838	2.87712	3.32671
A_15_P673401	6.98057	4.70464	5.09443	4.2318	5.57484	5.26235
A_15_P283296	5.24655	3.76536	3.9723	5.84493	3.80776	3.90915
A_15_P738701	9.00843	6.85356	7.06024	5.80215	7.10778	6.84182
A_15_P466815	0.874036	-1.30125	0.189354	1.67067	-0.193272	0.252786
A_15_P157361	2.59853	1.40438	1.50544	0.364954	1.88398	2.27321
A_15_P109031	8.44325	7.22548	7.52297	6.82583	6.5628	7.26374
A_15_P428620	4.3638	4.14225	4.22461	2.75231	4.47062	4.84896
A_15_P226706	0.566206	-0.208053	0.131249	-0.423162	0.145872	0.830436
A_15_P160481	1.13532	0.111006	-0.178089	-0.4712	0.0924263	0.361368
A_15_P100791	8.4316	7.15729	7.21017	7.10049	7.71912	7.83989
A_15_P121423	6.91285	5.42269	5.49243	6.52598	4.78509	5.37387
A_15_P105357	5.25888	2.86599	2.83898	5.52537	4.29692	3.68223
A_15_P623626	6.47534	5.13778	5.26856	5.12855	4.75368	5.52012
A_15_P180306	11.1572	9.92407	9.92616	9.89499	11.132	11.2308
A_15_P409915	1.03364	-0.569065	-1.68938	3.44267	-0.354425	0.690919
A_15_P196761	6.23958	5.44933	5.64626	5.51359	4.62116	5.652
A_15_P181271	0.348897	0.0153437	-0.438266	-1.08499	0.289624	0.867221
A_15_P108430	8.24176	6.93721	6.77726	8.17777	9.38434	9.53049
A_15_P347405	0.98765	-0.903138	-1.68938	0.558874	-0.374033	0.0749826
A_15_P266481	0.531221	-0.738034	-1.24969	-0.814446	-0.952046	-0.41558
A_15_P692671	1.7747	-0.252388	-0.610657	-0.54406	1.41064	1.84355
A_15_P632541	2.78216	-0.717081	-0.933334	2.73964	1.72935	2.37214
A_15_P727116	1.75953	6.78619	6.65919	4.76213	8.79461	0.8217
A_15_P364250	0.951992	0.240843	0.662329	-1.02434	-1.35524	0.0442214
A_15_P188486	2.18873	1.18113	1.36862	0.440619	2.22342	2.66391
A_15_P104502	7.8041	6.07215	6.11045	3.42935	5.0909	5.95266
A_15_P115350	0.688479	-0.646353	-0.215112	-0.529427	0.304343	0.72492
A_15_P102600	8.16709	6.86694	6.88599	6.75979	6.60504	7.56204
A_15_P118176	5.92562	5.2083	5.34513	4.18064	4.16637	5.39212
A_15_P757986	1.1717	-0.810621	-0.337999	2.51893	2.68134	2.8768
A_15_P514347	1.39199	0.451093	0.660412	-0.0602675	0.671237	1.01
A_15_P628506	1.81089	0.287957	2.43758	4.35169	3.2041	4.06211
A_15_P659481	2.7096	1.38373	1.33636	-0.497384	1.48746	1.18368
A_15_P498257	1.57193	0.138264	0.461828	2.09065	0.40564	0.927681
A_15_P191541	4.3462	2.19661	2.42458	2.27216	3.57644	3.29471
A_15_P109443	3.50009	2.91698	3.08808	3.34934	2.15913	3.40599
A_15_P111469	7.15868	6.53414	6.78274	6.70495	6.05497	6.95374
A_15_P232131	0.296973	0.0174041	-0.00453949	1.61532	1.04301	0.32101
A_15_P186271	2.47787	1.70695	1.84507	2.64137	2.62672	3.10069
A_15_P178956	11.0621	9.8756	10.1359	10.5077	11.2953	11.1608
A_15_P517922	0.615391	-0.195477	-0.493696	1.57077	0.859562	1.36135
A_15_P622856	1.83897	-0.40143	-0.778058	0.917071	1.67535	2.08381
A_15_P626416	4.28607	2.04956	2.28193	3.91732	2.54826	2.66981
A_15_P771761	-1.24627	-0.561738	-0.1377	-3.67349	-0.194449	-1.21721
A_15_P756246	1.94339	0.461712	0.575384	-0.260883	1.57189	2.28968
A_15_P657361	3.79265	2.85301	3.03772	2.35338	2.51903	3.25302
A_15_P515886	1.7887	0.50882	0.836814	0.736266	1.45513	1.41047
A_15_P100345	5.92905	4.39172	4.52035	4.35465	5.89549	4.65139
A_15_P333449	4.75411	2.88853	3.15005	0.457523	4.19841	2.95385
A_15_P666611	1.17083	-0.472249	-0.800579	2.92797	1.01438	1.6501
A_15_P101922	7.25781	6.0327	6.15667	4.23344	5.6626	6.05029
A_15_P721511	2.56486	0.887922	1.0563	4.47943	1.69216	1.63965
A_15_P183591	1.71098	1.49967	1.56338	2.15843	1.2862	1.22275
A_15_P102865	4.83636	2.98895	3.09177	4.03223	3.75314	3.38638
A_15_P171471	2.89991	0.60066	0.666039	1.16608	1.24632	1.78433
A_15_P166256	2.90319	1.16111	1.31004	0.677961	2.48359	2.70895
A_15_P196706	0.901302	0.224225	-0.138645	-0.609423	-0.386677	0.528265
A_15_P507972	-1.24627	-2.13445	-1.68938	-0.0337663	0.147359	1.01779
A_15_P118856	4.51914	3.04768	3.12866	3.31021	3.77137	3.92171
A_15_P148591	4.4524	2.41967	2.31047	1.26612	3.32783	3.74592
A_15_P171383	4.89857	4.08935	4.32057	5.26494	4.6926	3.76651
A_15_P121259	7.01401	4.66879	4.69595	5.47023	4.84249	5.37456
A_15_P102825	6.69308	4.39722	4.2999	2.48817	4.28716	4.6187
A_15_P343685	-1.14403	-0.36915	-0.591719	-0.82092	-0.233313	0.218242
A_15_P115200	7.40334	5.61959	5.45699	6.62779	5.38476	5.60901
A_15_P142891	2.68118	-0.0213265	-0.842836	3.20928	1.66449	1.69709
A_15_P132696	3.60056	3.44365	3.50885	2.20861	2.91242	3.66436
A_15_P763091	6.4814	5.55961	5.6242	3.69074	4.98827	5.47212
A_15_P100779	5.52224	4.21836	4.37608	4.44345	3.58033	4.52448
A_15_P118031	2.72041	2.08035	2.20158	1.84646	1.6062	2.1099
A_15_P213829	0.113258	-0.138767	-0.435393	-1.23976	-0.267116	-0.121227
A_15_P110508	1.72789	1.53786	1.79319	3.13445	1.04158	2.20104
A_15_P111509	6.15982	4.38794	4.3307	4.05757	4.59826	5.34885
A_15_P109315	-0.483892	2.43802	2.10089	2.37566	1.88463	4.5212
A_15_P688191	5.08767	4.11144	4.17716	3.04811	4.72825	5.1661
A_15_P665701	4.47665	3.24349	3.08446	3.10336	4.26057	4.5007
A_15_P745946	0.633876	-0.307703	-0.235342	8.28539	-0.215972	-0.0349164
A_15_P208316	2.35753	2.01006	2.08735	0.114499	1.57317	1.21961
A_15_P405035	2.14612	1.88323	1.29919	4.00731	0.923706	2.30781
A_15_P405745	4.14846	2.60284	2.50294	1.25115	2.41139	3.57065
A_15_P626326	0.082284	-2.02711	-1.68938	-0.301772	-0.307379	0.0783463
A_15_P630456	-1.24627	-1.83914	-1.68938	-0.985609	1.66188	2.83187
A_15_P660686	5.63314	3.60942	3.83729	3.12639	3.89575	5.00148
A_15_P719646	6.35031	4.73158	5.06191	4.52683	5.56696	6.11625
A_15_P663441	7.30504	5.56065	5.85943	5.54451	6.23005	6.6461
A_15_P630021	-1.24627	-1.2613	-1.38643	1.09947	1.47184	1.88812
A_15_P162581	4.74724	2.73024	2.90948	2.16616	3.7685	3.64477
A_15_P118703	5.34032	3.55938	3.52605	4.28861	3.46621	3.32181
A_15_P614514	2.10647	1.74267	1.81609	-0.874487	1.35104	2.46532
A_15_P737616	3.90538	2.65295	2.87303	3.35278	2.54762	2.98082
A_15_P103250	4.79779	3.23633	3.44306	3.52921	3.75857	4.22298
A_15_P772061	5.71783	5.18197	5.39783	5.62183	5.79505	5.97961
A_15_P210531	3.89835	2.89459	2.87942	-0.214221	3.26542	2.64755
A_15_P237946	4.19871	2.75232	2.9726	4.83314	3.29166	3.74175
A_15_P119947	2.32852	-1.75245	-1.14255	-0.591498	0.834148	1.14213
A_15_P161731	3.13454	2.1774	2.52573	3.84114	1.76831	2.74691
A_15_P106286	7.4878	6.11757	6.21466	5.52026	5.48603	6.11379
A_15_P446445	4.8944	2.44564	2.56493	4.7525	4.28332	4.70598
A_15_P120413	-1.24627	0.53657	0.655719	-1.45288	-0.378385	0.559348
A_15_P652046	0.816896	1.47908	1.54939	-0.538307	1.02485	0.974628
A_15_P120494	2.27734	1.71991	1.85023	2.28087	3.57648	2.93779
A_15_P629481	-1.24627	-0.285399	-0.635484	3.46149	-2.06948	0.922259
A_15_P673861	7.86806	6.57495	6.73964	6.63123	6.7223	7.1877
A_15_P760716	2.54026	2.5189	3.4448	-0.293944	1.46892	1.63273
A_15_P475400	7.41507	6.11149	6.26656	4.46492	6.39728	6.21242
A_15_P593772	0.307607	-0.285064	-0.502668	-0.31536	-0.70921	0.31742
A_15_P100436	2.40315	1.7463	1.86085	3.62186	0.81517	2.08841
A_15_P116888	8.97967	7.7394	7.91356	7.58437	7.22656	7.97754
A_15_P102198	3.32876	2.62148	2.71274	4.10056	2.47486	3.0701
A_15_P272791	2.93828	2.57125	3.4527	3.16331	2.33061	4.58111
A_15_P622296	0.674146	-0.855814	-0.593171	-0.191	-0.0667582	0.877127
A_15_P756496	-0.940557	2.95434	3.08208	1.59587	1.30402	0.967506
A_15_P102923	5.89333	4.46231	4.56428	5.25191	4.15887	4.85594
A_15_P108870	2.75163	1.8101	1.72131	3.66681	2.61338	3.33304
A_15_P120861	4.73665	4.36597	4.46809	4.4101	4.21795	4.96806
A_15_P746141	7.61958	9.35233	8.68506	9.82296	11.2068	8.37759
A_15_P343285	-1.08311	-1.2463	-1.54426	-1.40619	-0.894133	0.335856
A_15_P700221	0.758228	-1.49378	-1.68938	-0.743005	0.0605712	1.08782
A_15_P121265	6.65758	4.71838	3.74492	4.73	5.571	6.40047
A_15_P659901	0.921526	-0.152981	-0.508684	-0.856447	-0.472625	0.0803575
A_15_P540962	0.0307918	0.414086	0.441319	-0.315613	-0.132751	1.40404
A_15_P706246	3.9493	2.83691	3.32648	1.6937	3.79019	3.93424
A_15_P642446	0.95831	0.340383	0.434129	0.548078	-0.329589	0.93279
A_15_P221376	-0.248664	0.7174	0.902555	2.03654	-0.417359	-0.192066
A_15_P121363	9.27493	7.76894	8.0424	6.83414	8.02746	8.76549
A_15_P117537	3.08749	2.46691	2.65918	1.4761	1.89921	2.99221
A_15_P142816	2.73555	-1.92186	-1.64817	0.643936	3.85335	0.150074
A_15_P357435	-0.874453	-0.199449	-1.12115	-1.48145	-0.804264	-0.439977
A_15_P531402	6.25779	4.6671	4.946	4.76233	6.37259	6.41806
A_15_P100261	6.27739	5.01806	5.19177	6.13373	4.24315	4.78074
A_15_P602647	0.248018	0.0822587	0.0013957	-0.976188	-0.607862	0.515586
A_15_P296426	2.23956	0.497197	2.13856	0.0387588	-0.270841	0.138326
A_15_P172431	3.87827	1.15584	1.28738	1.31728	1.97366	1.25533
A_15_P206476	0.0946074	1.079	1.40386	0.789822	0.400228	1.27766
A_15_P677616	3.8863	1.85449	1.90343	2.56527	2.34555	2.64479
A_15_P161791	5.25306	3.15028	3.35099	2.70484	3.4316	4.23784
A_15_P141641	1.19119	-0.536944	-0.25433	-0.45529	-1.02972	-0.613064
A_15_P378390	1.23718	0.652029	1.21563	-0.331838	1.76664	0.653438
A_15_P210606	2.48255	1.73793	1.62148	4.15843	2.41003	2.81365
A_15_P117159	8.22273	6.16517	6.38739	5.09824	6.89658	6.94932
A_15_P176186	1.47814	2.04697	2.1017	2.29157	2.22115	2.14192
A_15_P734226	5.57624	3.77196	3.74515	3.86549	3.86926	3.96291
A_15_P195926	2.39023	1.74276	1.98563	3.9431	2.7712	1.77461
A_15_P281871	0.898372	0.498758	0.250044	-0.757692	0.300273	0.507124
A_15_P513182	-1.24627	-0.0605097	-0.78454	-1.29045	-0.767398	0.00024128
A_15_P102245	2.02534	2.27938	2.33121	4.9667	1.28963	2.11677
A_15_P696506	1.67377	0.969637	1.54826	0.809486	1.31356	2.04668
A_15_P106798	6.47332	5.00033	5.08609	3.11998	4.41716	4.9314
A_15_P174816	1.94478	-1.22907	-1.68938	0.458076	0.153285	-0.168132
A_15_P105317	5.04369	3.7882	3.85557	5.05118	4.45625	4.92151
A_15_P631496	10.6539	8.57537	8.76294	10.0278	8.63556	8.81789
A_15_P764166	4.47516	2.25667	2.03111	2.1876	3.20856	3.67647
A_15_P206186	3.8526	2.84598	3.2473	2.86999	2.96165	3.15365
A_15_P730201	0.533693	-0.381118	-0.43454	2.65774	-0.258772	0.237321
A_15_P238151	1.57436	0.519099	0.501191	2.74507	0.0224805	0.401319
A_15_P131781	1.30776	0.132676	0.641033	-1.07376	-1.79406	-1.06143
A_15_P630506	5.35771	3.79216	3.65702	6.14101	3.57496	4.00762
A_15_P299441	1.93564	-1.01332	0.468126	2.61418	1.6112	2.09751
A_15_P113761	4.90943	3.81032	4.0417	2.49093	3.75195	4.04729
A_15_P392670	3.40382	0.41747	0.649879	5.53123	0.0741997	1.88053
A_15_P722536	-1.24627	-0.427774	-0.732798	-0.790582	-0.681299	-0.406974
A_15_P392650	2.62976	0.955694	0.97157	1.68386	1.0819	1.34332
A_15_P322746	2.69474	1.1726	0.990571	-2.42345	-0.732326	-0.28068
A_15_P727831	0.685955	-0.83884	-1.68938	3.33331	-0.00891972	0.696948
A_15_P403435	3.584	1.24218	-0.259843	1.75631	4.22252	4.59342
A_15_P108839	2.17871	1.77497	1.23709	4.49572	2.16477	3.36858
A_15_P118884	3.74822	3.20998	2.31535	3.44442	3.2098	4.8108
A_15_P733181	1.41581	-1.07972	-0.397549	-0.393928	-0.520388	0.80813
A_15_P406985	2.00652	0.190819	0.528884	2.84652	0.827789	1.44255
A_15_P107384	3.96694	5.12726	5.50622	2.26425	3.79547	5.86302
A_15_P715201	2.69198	2.05568	2.22477	1.20311	1.87367	1.96781
A_15_P396126	1.959	0.484256	0.556265	0.249168	0.472396	1.058
A_15_P665011	-1.24627	0.189066	0.309208	0.866096	-3.02328	3.71128
A_15_P743591	3.39549	1.9446	1.98429	3.23084	2.20952	1.96576
A_15_P200056	-0.147353	-1.50947	-1.68938	1.37759	0.295846	0.274823
A_15_P657831	11.5666	10.1481	10.4167	9.93095	10.9635	10.9569
A_15_P177406	2.75409	2.07654	2.22962	2.87779	1.03638	1.58377
A_15_P622541	4.29172	3.16265	3.19414	2.96466	2.88463	3.30379
A_15_P163931	4.13288	2.60528	2.8869	1.54797	3.31917	1.92327
A_15_P622701	2.19365	2.05578	2.04734	3.10203	1.06136	1.42332
A_15_P635196	5.0181	4.12328	4.27743	6.20691	3.45219	4.30142
A_15_P624166	5.65464	3.43556	3.6532	4.4484	3.89425	3.70474
A_15_P109893	1.81813	2.60604	2.7097	4.45286	3.44431	4.64897
A_15_P544532	-0.793044	-0.705563	-0.433856	0.196571	-0.95942	-0.271094
A_15_P189066	5.99774	4.51318	4.82525	4.48566	5.56879	4.64869
A_15_P413025	6.09277	4.83086	5.12463	5.3923	4.88741	4.89901
A_15_P222096	3.08298	2.6906	2.91616	2.27334	2.18165	2.9094
A_15_P703996	1.79174	0.719167	1.40627	0.803369	1.3382	1.11963
A_15_P529482	5.82245	3.12063	3.25574	5.42887	4.46047	4.2521
A_15_P130656	0.865622	-0.066339	0.055819	2.52711	2.01316	1.52374
A_15_P430830	-0.388866	-0.619227	-1.49958	0.673358	-1.5623	-0.0423484
A_15_P119094	2.27567	0.988395	0.882119	-1.30424	0.774873	0.897198
A_15_P103740	7.38307	5.06403	5.02171	5.01427	6.10333	6.2398
A_15_P621411	-0.528749	-0.86929	-1.68938	-0.537348	1.39069	0.56123
A_15_P740581	0.553907	-0.895103	-1.10847	3.14532	0.827911	0.618878
A_15_P606402	-0.46664	-1.43993	-1.68938	1.51256	-1.12496	-0.27871
A_15_P104372	5.15922	2.20955	2.23555	3.59675	3.65327	2.91327
A_15_P749001	4.9077	3.75565	3.70589	4.54263	4.64717	4.44843
A_15_P174086	4.81555	3.8107	3.73575	2.83936	3.1254	4.41683
A_15_P143441	2.89286	0.249918	-0.244374	0.125113	3.06196	1.94992
A_15_P111799	6.31086	8.73225	8.70607	4.7092	5.37757	5.73146
A_15_P365290	7.88713	5.99635	6.11909	2.57931	6.42672	5.80463
A_15_P621076	2.93122	2.07466	2.27317	2.04467	1.85928	2.24272
A_15_P723841	-0.420884	-2.59756	-1.68938	0.72229	0.736806	-0.0413303
A_15_P120561	5.11219	2.91541	2.98969	5.26721	3.026	3.26706
A_15_P139711	3.10794	2.15394	2.03546	2.91437	2.4125	3.10456
A_15_P738506	5.22996	3.92449	4.32928	2.78787	4.32786	4.46328
A_15_P734346	3.28849	1.81852	1.81875	4.80256	1.7441	2.98465
A_15_P737441	10.6943	8.98775	9.23181	9.05286	8.92109	9.44227
A_15_P244461	1.51036	0.624945	0.631218	1.67044	1.05746	1.14527
A_15_P732081	3.53548	2.33429	2.41862	2.30293	2.38102	2.48127
A_15_P731756	4.20251	3.30463	3.53718	5.07053	3.20674	4.01231
A_15_P106152	3.6505	2.27018	2.3239	1.55193	2.06293	2.05509
A_15_P729686	5.91494	4.87284	4.27725	4.06875	4.91489	5.30673
A_15_P161426	5.32851	2.12377	1.87891	6.15191	5.81757	4.86009
A_15_P111364	-0.209285	-1.62567	-1.60761	0.195856	2.64018	2.38223
A_15_P111248	0.858085	0.718346	0.591251	-0.315412	0.619638	1.30018
A_15_P265551	-1.24627	-2.59346	-1.68938	-1.62335	-0.711812	0.0647788
A_15_P103177	1.37884	-2.89344	-1.68938	-1.64406	0.0323172	-3.30809
A_15_P107254	0.43045	-0.181491	-0.0798187	0.0232334	-0.943107	-1.00286
A_15_P490557	1.9808	0.658765	0.708087	-0.807421	1.82851	1.18289
A_15_P107542	7.96634	6.52738	6.74198	5.71021	6.23899	6.73998
A_15_P379340	4.4416	-0.791229	-1.2588	2.96596	5.56161	-0.769721
A_15_P745896	8.83603	9.96009	10.0392	9.30918	7.9965	10.0246
A_15_P396465	-1.24627	-0.639692	-0.652306	-1.44387	-0.221735	0.455159
A_15_P107284	0.253706	-1.07766	-0.741011	0.796097	-0.975741	-0.455263
A_15_P151646	6.59572	5.59485	5.73923	4.2342	5.25765	6.2994
A_15_P109631	7.23891	5.91774	6.1966	5.82202	5.70036	6.43144
A_15_P496083	6.19566	4.48289	4.69931	3.8974	4.67528	4.66513
A_15_P446420	-1.24627	1.96921	2.15861	4.44768	-2.15495	1.59898
A_15_P105257	7.26211	5.64992	5.73145	5.49642	5.60486	5.99259
A_15_P113351	5.55472	4.68783	4.94639	3.41689	4.43008	4.19704
A_15_P162831	-0.677253	-0.893115	0.765787	-0.365135	-0.348021	0.179863
A_15_P119766	2.01769	2.68276	2.76823	1.61222	1.66934	1.27574
A_15_P592384	-0.0726137	-1.45861	-1.03351	-1.74402	0.0728917	0.303576
A_15_P152891	5.92262	2.59656	2.67742	5.69823	4.31571	3.4605
A_15_P102317	-0.747986	-0.823802	-0.996314	-1.71586	-0.195146	-0.115371
A_15_P633506	1.54968	1.06679	1.76023	0.76736	0.595866	1.02131
A_15_P140866	5.41241	4.91293	4.9517	4.45211	4.82303	5.28953
A_15_P112524	5.90973	5.09098	5.24788	5.13498	4.44426	5.41258
A_15_P660311	7.5867	5.59514	5.68051	4.84208	6.37835	6.45891
A_15_P147931	2.3578	1.9463	1.89216	1.80147	1.68869	1.85851
A_15_P132546	4.35938	3.24062	3.3981	3.72655	3.13684	3.74551
A_15_P254246	1.95635	1.61974	1.76888	1.20531	1.36879	1.32765
A_15_P732136	1.10725	1.11839	1.17135	0.426986	0.355186	1.46855
A_15_P730441	4.51758	2.19334	2.40547	1.75126	2.44207	2.64539
A_15_P102773	4.93853	2.60956	2.70096	6.50397	2.95947	2.62829
A_15_P105360	8.3463	6.45116	6.4778	6.17822	6.03317	6.6526
A_15_P115758	11.7633	10.7437	10.7476	10.927	11.7365	11.8424
A_15_P742796	9.01883	7.21459	7.32729	9.25842	7.10813	7.21436
A_15_P114892	3.85269	2.73353	2.81219	2.52138	1.79645	2.79288
A_15_P371810	4.46669	3.31761	3.34541	2.68615	3.20718	3.48
A_15_P319426	0.513772	2.04488	2.26414	2.66436	1.13237	1.44579
A_15_P107821	1.54228	-0.715781	-0.126306	-1.86482	-0.106013	0.325936
A_15_P344795	1.87799	1.10387	0.611103	1.19433	1.03826	1.58944
A_15_P736696	2.63464	-0.879944	-1.13071	1.11058	3.08097	4.01493
A_15_P625416	2.52177	0.903537	1.04656	-0.042737	0.906318	0.770391
A_15_P368050	-0.305227	-1.35256	-1.48994	0.689609	0.470483	0.579471
A_15_P594182	0.275747	0.13796	0.751375	-0.491642	-0.91744	0.794047
A_15_P631036	7.54644	5.54667	5.24478	4.04908	6.14867	6.43891
A_15_P193036	-1.24627	-2.89344	-1.68938	-1.58236	0.457151	1.41849
A_15_P631731	-1.24627	-2.89344	-1.68938	0.881279	0.14563	0.739358
A_15_P206741	4.79215	2.90793	3.09026	6.74677	2.95934	4.52692
A_15_P519597	0.736548	-2.59327	-1.68938	1.26417	0.0142903	0.680037
A_15_P148736	7.06668	5.6019	5.85708	3.78527	5.78898	5.71411
A_15_P176451	-0.77852	-1.69238	-1.68938	-1.42136	-0.294952	-0.241816
A_15_P629474	4.66139	3.21546	3.20918	3.96468	3.17322	3.21504
A_15_P120831	0.91016	-0.00954914	0.109478	2.54484	-0.657039	-1.03611
A_15_P102260	7.59037	6.34574	6.66139	6.04651	6.31138	6.44748
A_15_P726111	3.29372	2.78859	2.96597	2.19519	2.40541	2.97244
A_15_P183526	2.12381	1.78352	1.98586	1.72197	1.75719	2.07251
A_15_P179771	1.83361	0.491882	0.388327	2.89458	1.3819	1.70981
A_15_P679106	4.34404	3.39553	3.67247	3.91943	3.24401	3.69187
A_15_P136461	2.15795	0.535503	0.581879	0.593061	-0.639182	-0.682421
A_15_P172411	5.59394	3.48435	3.70738	4.54117	4.372	4.30399
A_15_P130801	1.82312	-0.568765	-0.799137	-1.70669	0.242152	0.195755
A_15_P209846	3.62218	2.93832	3.08448	2.84677	2.12937	3.12834
A_15_P215856	3.207	3.08685	3.32212	2.49083	1.66564	4.30632
A_15_P626436	1.84097	0.063447	-0.038147	-0.80685	0.579562	0.499134
A_15_P104431	8.34946	8.04193	8.1804	5.04644	7.26085	8.25362
A_15_P732981	0.993284	0.00492144	0.183695	-1.13581	0.572297	0.271123
A_15_P182391	3.16654	2.14149	2.21593	3.27008	2.39668	2.68729
A_15_P161771	5.59021	4.25302	4.39366	3.67349	3.48965	4.26922
A_15_P699876	2.5667	1.11925	0.976747	0.873704	3.07763	3.15583
A_15_P743086	5.27452	4.21079	4.34749	4.19485	4.12453	4.97819
A_15_P721116	2.89107	1.07257	1.21731	2.95203	1.87839	1.60313
A_15_P133961	-0.96598	-1.83822	-1.68938	0.459413	0.109958	0.654173
A_15_P219541	0.760727	0.445537	0.112829	0.0467372	0.0796041	1.21923
A_15_P158491	3.53328	2.10718	1.95657	0.537318	4.04009	3.31019
A_15_P100161	7.34124	6.05301	6.15991	5.91446	5.65159	6.34936
A_15_P109605	6.6066	4.69431	4.85047	3.76042	5.76858	5.69807
A_15_P741206	5.88415	3.70932	3.7086	2.13167	4.41233	4.59701
A_15_P696606	1.41216	0.635295	1.07209	0.534656	1.20134	1.57165
A_15_P715251	0.857781	-0.680052	-0.0205579	-0.550329	-1.42866	-1.12618
A_15_P497660	1.59695	-0.738045	-0.433378	-0.781882	0.502827	1.28055
A_15_P177571	0.163132	2.42139	2.60173	2.2183	2.05914	3.33448
A_15_P248676	1.83094	2.4983	2.73991	-0.358328	1.00072	2.07542
A_15_P604457	0.731208	0.118235	0.556068	-1.19706	0.103541	0.618979
A_15_P366725	5.18456	3.84595	3.96018	8.20719	3.34556	4.10986
A_15_P119259	6.67977	4.07185	3.93157	2.23525	5.38955	4.6005
A_15_P111072	4.34806	2.1677	1.32682	2.95234	4.83148	5.00087
A_15_P666341	2.28585	0.173898	-0.246323	4.30039	1.15283	2.24571
A_15_P750936	-1.13747	1.52359	1.46462	-1.10475	-0.111799	2.352
A_15_P108993	2.2021	2.24588	2.80538	0.605254	1.81515	3.29146
A_15_P733251	2.67097	2.11216	2.38456	4.576	2.59565	3.54567
A_15_P719861	2.57845	-0.207804	0.120182	1.78254	2.21995	2.40996
A_15_P592232	0.75788	-0.496495	-0.586239	0.748411	-0.366	0.543301
A_15_P100633	6.87825	3.08637	3.19515	3.05518	3.11926	4.44763
A_15_P671211	6.94019	4.84827	5.13811	3.70305	5.33918	5.10893
A_15_P146356	6.12995	7.99782	8.19742	7.66318	0.836395	5.9554
A_15_P734866	3.83523	2.58742	2.89307	3.34699	2.24152	2.47032
A_15_P349835	6.88346	4.93764	5.13598	5.07765	4.95967	4.84336
A_15_P587612	4.80272	4.23052	4.176	3.48523	3.97084	4.31251
A_15_P156351	1.78082	1.57821	1.75946	3.30759	1.06876	1.86792
A_15_P148561	0.842529	-1.79974	-1.68938	0.100364	0.579423	-0.0307837
A_15_P627096	0.548337	-0.794621	-0.76424	-1.53148	-0.688871	-0.666769
A_15_P620201	3.98483	3.06892	3.37304	6.1824	2.06274	3.11209
A_15_P105058	1.99173	3.74691	4.02935	3.13565	-1.77869	4.16172
A_15_P148121	2.72416	1.42581	1.45704	-0.357931	1.77571	2.35092
A_15_P715261	1.08304	0.0342379	-0.078021	3.34286	0.937487	1.21194
A_15_P109386	2.09942	1.53114	1.84944	1.11886	2.34752	2.87661
A_15_P621106	9.09435	7.03902	7.33698	6.98524	8.09758	7.46889
A_15_P622451	12.4548	11.3408	11.3565	10.1992	11.4597	11.1385
A_15_P628271	5.68775	5.63577	5.8435	3.4785	5.32912	5.12449
A_15_P114844	5.68654	3.8683	3.95298	5.3129	3.88294	4.17037
A_15_P193481	5.77085	4.36148	4.49186	6.13737	4.78332	5.14848
A_15_P530922	1.63083	2.12681	2.80696	0.514845	0.968156	1.73392
A_15_P205921	3.79797	2.75325	3.05234	3.11169	2.20595	2.98963
A_15_P746291	4.2811	4.54103	4.75266	4.98918	3.87586	4.70513
A_15_P367910	0.76287	-0.644539	-1.56966	-0.372153	-0.157327	-0.193242
A_15_P662186	4.89329	2.8268	2.98143	4.05335	4.29871	3.58038
A_15_P384440	1.23929	0.0778861	0.117635	0.219795	0.789359	0.833879
A_15_P303816	3.91525	3.06075	3.17395	2.8359	3.1868	3.62593
A_15_P175921	7.94864	6.53443	6.72089	4.82441	5.84032	6.51269
A_15_P109304	7.3199	6.00366	6.12156	5.60438	6.01987	6.86483
A_15_P213306	6.51938	6.42359	6.59081	5.6192	5.32945	5.96505
A_15_P103456	4.26088	2.19122	-0.589151	1.37839	3.24244	2.87541
A_15_P629412	5.04345	3.82994	3.8965	3.85549	4.63423	4.4439
A_15_P133341	1.10085	-0.586788	-1.32509	-2.43963	-1.12581	-0.686324
A_15_P748881	3.31261	1.96216	2.04086	2.84596	2.61489	2.39848
A_15_P471615	3.91618	2.16744	1.98962	2.26132	1.58625	2.79355
A_15_P264601	-0.461453	-0.179452	-0.262961	-0.454238	-0.312974	-0.347829
A_15_P115217	1.04012	0.35427	0.353821	1.18105	1.1167	1.47862
A_15_P334479	-0.201259	-0.19434	-0.58812	-0.821824	-0.387459	-0.600311
A_15_P170011	3.5198	2.42473	2.45344	3.09155	2.20032	2.435
A_15_P246906	4.54245	2.27297	2.13834	1.75807	3.27423	3.36468
A_15_P112385	4.3102	2.80179	2.6025	2.31533	2.69886	3.12858
A_15_P108324	5.92295	4.74575	4.67988	3.02099	4.41244	5.18306
A_15_P442375	0.0476522	-1.09173	-0.49341	-0.190141	0.187214	0.383983
A_15_P172111	6.02969	5.57518	5.653	4.85745	4.49427	5.49746
A_15_P206256	8.43783	6.30225	6.06796	5.76739	8.30409	8.10959
A_15_P659801	3.19178	2.57783	2.56624	3.22052	2.03067	2.61156
A_15_P723888	4.56303	3.40506	3.17481	3.38195	3.72418	3.51563
A_15_P112576	7.16708	4.05417	4.05023	3.89036	5.48167	4.53506
A_15_P346710	4.83505	1.91755	1.55789	2.78534	3.50407	3.58875
A_15_P696366	4.97997	3.82317	2.29991	4.15993	6.56481	6.78979
A_15_P179726	-1.24627	-2.89344	1.07069	4.01346	-1.02355	0.328643
A_15_P104179	4.00836	2.87826	3.47605	2.81924	2.11545	2.53133
A_15_P728521	3.353	2.20679	2.63494	1.82901	2.09037	2.70555
A_15_P764246	4.1922	3.1388	3.57807	1.40828	2.62181	4.03046
A_15_P109176	4.24606	3.58477	3.80965	4.56886	1.91603	4.06023
A_15_P669216	-0.73861	-2.23479	-1.68938	-2.39743	-0.614143	0.188085
A_15_P659116	5.68336	4.41763	4.71222	5.34234	5.38084	5.58596
A_15_P142861	7.77766	5.92733	6.04154	5.57438	6.20114	6.36558
A_15_P367005	4.11367	1.97894	1.98209	4.50883	2.95123	3.50258
A_15_P250626	1.08883	0.594612	1.01783	1.34842	0.686928	0.615704
A_15_P728116	8.14047	6.71469	6.91062	5.14234	6.3748	7.12682
A_15_P556972	2.26989	3.11719	3.12954	0.895263	1.54642	3.95306
A_15_P630966	-1.24627	0.744812	0.569013	1.41212	-1.09276	-0.539269
A_15_P733106	1.77727	-1.0459	-1.02037	2.19144	0.125824	0.368795
A_15_P139226	0.835604	0.120093	0.255225	-2.82826	0.472642	0.323708
A_15_P167001	1.83878	-0.271723	-0.381262	-1.23066	0.617355	0.0873423
A_15_P296806	0.469697	-0.896843	-1.56901	-0.706095	-0.155328	0.218151
A_15_P150296	1.3535	0.311661	0.401865	0.330154	0.38133	0.423524
A_15_P665841	-0.104249	0.4879	0.317415	6.35145	-0.61155	0.0458741
A_15_P106932	4.15645	2.00608	1.83897	5.65932	3.84355	3.9774
A_15_P465235	1.37573	0.592571	1.13928	0.218126	0.00386095	0.804169
A_15_P626236	3.62909	2.3654	2.24635	1.77562	1.88162	3.01963
A_15_P620291	-0.132429	-0.153592	-0.870902	-1.71143	-0.275095	-0.0526075
A_15_P260322	0.218105	-1.12549	-1.68938	-1.58891	-0.896004	-0.466771
A_15_P460905	1.5691	0.330442	0.400231	-0.379784	0.493546	0.736508
A_15_P100982	5.29014	3.76685	3.92318	4.13811	3.28644	4.00056
A_15_P195486	3.43933	2.26457	2.2795	6.12021	2.54504	3.25713
A_15_P116231	0.595589	-0.108009	0.0227208	-0.131207	-0.589204	-0.00607348
A_15_P152866	5.94491	4.17018	4.1445	5.35986	4.72131	4.67717
A_15_P110947	2.56926	1.95196	2.28277	3.88393	1.83239	2.45559
A_15_P731056	3.26156	1.15049	0.900801	3.06792	1.22234	1.75324
A_15_P188461	1.29064	0.234625	0.117697	-0.106109	0.501302	0.839274
A_15_P201081	0.267702	-0.0640025	-0.52294	0.141244	-0.361003	1.12696
A_15_P419905	0.631678	-0.340569	-0.0841332	-0.357757	0.28466	0.639985
A_15_P100918	0.0963469	0.358335	0.325906	-2.48728	-0.777586	-0.330821
A_15_P180361	3.76337	1.93477	1.88941	4.01236	2.29129	2.61867
A_15_P520072	4.49488	2.1589	2.00602	1.38055	2.96852	2.63729
A_15_P185321	1.13985	0.0308499	0.306545	-1.2732	-0.272905	0.222359
A_15_P105194	5.7322	3.78819	3.9623	4.03884	3.7471	4.20331
A_15_P102522	6.11098	4.46822	4.50067	2.99837	4.68444	5.67689
A_15_P674191	4.11458	2.53656	2.97999	4.03844	3.29829	4.45805
A_15_P113223	6.43898	4.7803	5.01491	5.39312	5.35958	5.85751
A_15_P109663	4.4565	2.20627	2.4915	3.22007	3.69801	3.56899
A_15_P169706	7.07055	5.09277	5.35169	4.23939	5.64706	6.08779
A_15_P620081	3.52782	1.57456	1.62137	1.72986	2.96017	3.72086
A_15_P141136	2.71552	-0.226275	-0.426172	0.916871	-0.1715	0.641604
[truncated: 23,839 more rows]
