# Supplementary material for: Transcriptome Profiling Reveals Th17-Like Immune Responses Induced in Zebrafish Bath-Vaccinated with a Live Attenuated Vibrio anguillarum
Source: PLoS One. 2013 Sep 4;8(9):e73871. doi: 10.1371/journal.pone.0073871 (PMC3762715; doi:10.1371/journal.pone.0073871)
Supplement: Table S2 — Primers used for real-time quantitative PCR analysis. (XLS) [file pone.0073871.s002.xls]

## Sheet: Sheet1
Gene name	Forward sequence	Reverse sequence	Product length
IL6	GGTCAGACTGAATCGGAGCG	CAGCCATGTGGCGAACG	163
IL6R	GCATGTGCTTAAAGTATCCTGGTC	TGCAAATTGTGGTCGGTATCTC	94
TGFb3	TGGGCTGGCGGTGGAT	CCTCTGGGTTCAGCGTGTT	132
TGFBR1a	GACCACCCATTCCTTGCTGAT	CCCTTCCCAATGCTCTCTTG	143
IL23p19	GCAGAGGTGAATTTCAGGGAG	CAGGTCGGTAATGACGCTTGT	114
Il23R	CACTGGGATCTTTGGGCAAT	TCATTCTCATTCACTCCTCCATCTT	85
RORca	CGTGATGCGGTGAAGTTTGG	CCTGGGACTGCTGGTGCTT	85
STAT3	AGGCAAATAGTCACTGAGATGGC	CAAGCGGTCCAGGCAGAT	146
STAT5.1	GACTCAGAAATCGGCGGC	CGGGTAGAGGAACAAGAGATGATT	165
IL17af2	CTGAGGACGGAAAGGGAAAC	CTTCAAAGATGACCTGCGGTA	89
IL17af3	TCCCAACCCATTTACTACCAGAT	CGCATGTGCAGCCAACAC	94
IL17d	TGCCGACTGTCATACTGCG	TCTTTTTCCAACAATGGCACAC	116
IL21	ATGCCCGTCAAGCGTAGAG	AATAGCAGGAGCGGTGGGT	71
IL22	CATCGAGGAACAACGGTGTACA	CACGAGCACAGCAAAGCAAT	100
IL7R	GAGACAGACTTGGTGGAGATGGTG	CGCAGGGCAATCAAACTAATG	205
itgb7	TAAGGAGATGTTGCCGTATGTCA	TTCTGGCAAGTGTTTATGCGATT	80
iNOS2a	ATGGGAAGACAAGCACAAACC	TTGCGTAACTGAACAGCGAAT	110
itga3b	TGTGCGACTTCAACCACGAC	AACTTGTCCTCACCCAGTTTACC	205
Bcl6ab	TCGACTCCGCAGCAGAAAC	AACTCAAGCAGAATGGCAAAG	198
Cdc42l	ACCTCCTGAGACCAAACCCA	CACTCCAAAGCCAAGCCCTA	138
Mycb	TGATAGTTCACGCTCACGCTG	AATAGGGCTGGTAGGAGTCGTAG	145
ABCB8	ACATGTCATCGGGTTTATCAGTC	TGTTATATCCGTCAGCGAATCC	164
Ctsl1a	TGTTCGCTGCTCCTACTTTGG	TTCTCCACCCTTCCTCTGTTG	102
β-actin	ATGGATGAGGAAATCGCTGCC	CTCCCTGATGTCTGGGTCGTC	127
