# Supplementary material for: Transcriptome Profiling Reveals Th17-Like Immune Responses Induced in Zebrafish Bath-Vaccinated with a Live Attenuated Vibrio anguillarum
Source: PLoS One. 2013 Sep 4;8(9):e73871. doi: 10.1371/journal.pone.0073871 (PMC3762715; doi:10.1371/journal.pone.0073871)
Supplement: Table S3 — Complete list of differentially expressed genes. (XLS) [file pone.0073871.s003.xls]

## Sheet: Differentially expressed genes
Agilent ProbeName	Accession Number	GeneSymbol	P-value	Fold	Description
A_15_P177256	BC115099		0.00268534	25.1688	Danio rerio cDNA clone IMAGE:7411092. [BC115099]
A_15_P347630	NM_001113433	pkp2	0.00467517	23.3086	Danio rerio plakophilin 2 (pkp2), mRNA [NM_001113433]
A_15_P749631	NM_001144819	si:ch73-38p6.1	0.00186939	20.9672	Danio rerio si:ch73-38p6.1 (si:ch73-38p6.1), mRNA [NM_001144819]
A_15_P322571	NM_001083075	znf865	0.00321104	20.3526	Danio rerio zinc finger protein 865 (znf865), mRNA [NM_001083075]
A_15_P192741	NM_001039925	rbm24b	0.00669333	16.617	Danio rerio RNA binding motif protein 24b (rbm24b), mRNA [NM_001039925]
A_15_P473026	NM_213264	col9a1	0.00331314	15.8585	Danio rerio collagen, type IX, alpha 1 (col9a1), mRNA [NM_213264]
A_15_P631281	NM_001005919	epha4a	0.000738226	15.5818	Danio rerio eph receptor A4a (epha4a), mRNA [NM_001005919]
A_15_P443790			0.00107945	14.561	upstream transcription factor 2, c-fos interacting [Source:HGNC Symbol;Acc:12594] [ENSDART00000123030]
A_15_P395680	XM_001921184		0.000898746	14.2119	LOC100149956 protein Fragment [Source:UniProtKB/TrEMBL;Acc:A4QP96] [ENSDART00000122796]
A_15_P680081	XM_001339137		3.4138e-06	14.1049	PREDICTED: Danio rerio hypothetical LOC798741 (LOC798741), mRNA [XM_001339137]
A_15_P625036	NM_001030166	trpc2	0.00205846	13.7125	Danio rerio transient receptor potential cation channel, subfamily C, member 2 (trpc2), mRNA [NM_001030166]
A_15_P182806	XM_694134	LOC570630	0.000756363	13.526	PREDICTED: Danio rerio argonaute 2-like (LOC570630), mRNA [XM_694134]
A_15_P708961			0.000331934	13.4517	Rep: Homolog of Gallus gallus Caspase-3. - Takifugu rubripes, partial (33%) [TC408235]
A_15_P628791	NM_131847	mitfb	0.000234522	12.604	Danio rerio microphthalmia-associated transcription factor b (mitfb), mRNA [NM_131847]
A_15_P195031	NM_001089419	slc8a4a	0.00290469	12.2385	Danio rerio solute carrier family 8 (sodium/calcium exchanger), member 4a (slc8a4a), mRNA [NM_001089419]
A_15_P283601	XM_003200589		0.000805523	12.0991	PREDICTED: Danio rerio serine/threonine-protein kinase Pim-3-like (LOC100006290), mRNA [XM_001345052]
A_15_P135266	XM_003199650		0.00338891	12.0075	cadherin 18, type 2 [Source:HGNC Symbol;Acc:1757] [ENSDART00000097498]
A_15_P151416	NM_001005919	epha4a	0.000712683	11.7011	Danio rerio eph receptor A4a (epha4a), mRNA [NM_001005919]
A_15_P262636	AL722213	wu:fc76c11	0.00237228	11.5519	AL722213 Danio rerio embryonic inner ear subtracted cDNA Danio rerio cDNA clone BN0AA056ZE10 5', mRNA sequence [AL722213]
A_15_P659771	NM_212723	mknk2a	0.00683574	11.3188	Danio rerio MAP kinase-interacting serine/threonine kinase 2a (mknk2a), mRNA [NM_212723]
A_15_P334669	XM_001920979		0.000545292	11.1798	Rep: A/G-specific adenine glycosylase - Methylobacterium sp. 4-46, partial (5%) [TC452114]
A_15_P132351	NM_001008595	gcga	0.0286933	10.7613	Danio rerio glucagon a (gcga), mRNA [NM_001008595]
A_15_P623171	NM_001114902	zgc:175139	0.00970739	10.5732	Danio rerio zgc:175139 (zgc:175139), mRNA [NM_001114902]
A_15_P640656	NM_001012389	tcf7	0.00941554	9.83117	Danio rerio transcription factor 7 (T-cell specific, HMG-box) (tcf7), mRNA [NM_001012389]
A_15_P116757	NM_200620	cyp2j22	0.0157949	9.72262	Danio rerio cytochrome P450, family 2, subfamily J, polypeptide 22 (cyp2j22), mRNA [NM_200620]
A_15_P740711	NM_001098396	zgc:158463	0.0414035	9.66276	Danio rerio zgc:158463 (zgc:158463), mRNA [NM_001098396]
A_15_P150886	NM_001043334	epor	0.00251082	9.2373	Danio rerio erythropoietin receptor (epor), mRNA [NM_001043334]
A_15_P135256	XM_002662721		0.00569189	9.18567	leukotriene B4 receptor [Source:HGNC Symbol;Acc:6713] [ENSDART00000050273]
A_15_P542722	NM_199731	ttpa	0.000260968	8.96812	Danio rerio tocopherol (alpha) transfer protein (ataxia (Friedreich-like) with vitamin E deficiency) (ttpa), mRNA [NM_199731]
A_15_P209081	NM_153670	trh1	0.000798369	8.93163	Danio rerio trh1 protein (trh1), mRNA [NM_153670]
A_15_P404450	BC150163		0.0126089	8.80287	LOC553226 protein Fragment [Source:UniProtKB/TrEMBL;Acc:A7MCN6] [ENSDART00000125824]
A_15_P660106	NM_131857	klf2b	0.0199236	8.73485	Danio rerio Kruppel-like factor 2b (klf2b), mRNA [NM_131857]
A_15_P636671	NM_001008595	gcga	0.0366462	8.65207	Danio rerio glucagon a (gcga), mRNA [NM_001008595]
A_15_P112938	NM_001110379	zgc:162738	0.000674948	8.46602	Danio rerio zgc:162738 (zgc:162738), mRNA [NM_001110379]
A_15_P148131	NM_001044746	cnga5	0.00232739	8.43108	Danio rerio cyclic nucleotide gated channel alpha 5 (cnga5), mRNA [NM_001044746]
A_15_P100796	NM_001144131	grin1b	0.0114099	8.4138	Danio rerio glutamate receptor, ionotropic, N-methyl D-aspartate 1b (grin1b), mRNA [NM_001144131]
A_15_P707081	XM_003198166		0.0236593	7.82005	Rep: cAMP-dependent protein kinase, alpha-catalytic subunit - Sus scrofa (Pig), partial (37%) [TC407186]
A_15_P209591	NM_001002167	zgc:91968	0.000632476	7.76109	Danio rerio zgc:91968 (zgc:91968), mRNA [NM_001002167]
A_15_P725601	BC065983	vangl2	0.0479788	7.71689	Danio rerio vang-like 2 (van gogh, Drosophila), mRNA (cDNA clone MGC:76845 IMAGE:6971308), complete cds. [BC065983]
A_15_P625691	NM_001130804	or137-5	0.0123179	7.68377	Danio rerio odorant receptor, family H, subfamily 137, member 5 (or137-5), mRNA [NM_001130804]
A_15_P162166	NM_001017864	zgc:110697	0.000279563	7.62211	Danio rerio zgc:110697 (zgc:110697), mRNA [NM_001017864]
A_15_P110814	NM_001104937	nos2a	0.0310116	7.49737	Danio rerio nitric oxide synthase 2a, inducible (nos2a), mRNA [NM_001104937]
A_15_P102592	NM_001105683	ckmb	0.00638737	7.49479	Danio rerio creatine kinase, muscle b (ckmb), mRNA [NM_001105683]
A_15_P186956	NM_001045322	crb3a	0.0245826	7.32415	Danio rerio crumbs homolog 3a (crb3a), mRNA [NM_001045322]
A_15_P536897	AM941493		0.00692254	7.25056	Collagen XII alpha-1 chain Fragment [Source:UniProtKB/TrEMBL;Acc:B5DC62] [ENSDART00000113323]
A_15_P413110	NM_001110393	olig3	0.0104155	7.20899	Danio rerio oligodendrocyte transcription factor 3 (olig3), mRNA [NM_001110393]
A_15_P760057	XM_001920850		0.00180217	7.20289	GB
A_15_P100996	AI964225	eef1da	0.0016579	7.05846	EST269339 zebrafish T0315, Steve Ekker Danio rerio cDNA clone RZBDA17 similar to translation elongation factor 1, beta, mRNA sequence [AI964225]
A_15_P571557	NM_001113343	zgc:174985	0.000995975	6.8772	Danio rerio zgc:174985 (zgc:174985), mRNA [NM_001113343]
A_15_P174731	NM_001098752	si:ch211-232m10.6	0.00255113	6.87057	Danio rerio si:ch211-232m10.6 (si:ch211-232m10.6), mRNA [NM_001098752]
A_15_P682316	XM_001918919		0.00266311	6.84452	PREDICTED: Danio rerio solute carrier family 2 (facilitated glucose transporter), member 9-like 2 (slc2a9l2), partial mRNA [XM_001918919]
A_15_P322746	NM_001100031	si:ch211-69i14.4	0.0309436	6.79649	Danio rerio si:ch211-69i14.4 (si:ch211-69i14.4), mRNA [NM_001100031]
A_15_P106183	NM_001045158	sbf1	0.0136173	6.64797	Danio rerio SET binding factor 1 (sbf1), mRNA [NM_001045158]
A_15_P671591	CT612323	wu:fc17d04	0.00131561	6.5234	CT612323 ZF_mu Danio rerio cDNA clone ZF_mu_3m15 3', mRNA sequence [CT612323]
A_15_P593642	XR_084300	LOC566167	0.0275501	6.41658	PREDICTED: Danio rerio mesoderm induction early response 1-like (LOC100330756), miscRNA [XR_084300]
A_15_P760976	XM_001921667		0.0312129	6.3804	GB
A_15_P657016	NM_001020815	gatsl3	0.0148477	6.38012	Danio rerio zgc:110774, mRNA (cDNA clone MGC:110774 IMAGE:7140101), complete cds. [BC091785]
A_15_P435860	BC091934	col28a1a	0.00285491	6.37983	Danio rerio cDNA clone IMAGE:7143418. [BC091934]
A_15_P120058	NM_131768	cldni	0.00763049	6.34707	Danio rerio claudin i (cldni), mRNA [NM_131768]
A_15_P678061	XR_084418	LOC100329625	0.000436508	6.33111	PREDICTED: Danio rerio mannose receptor C type 1-like (LOC100329625), miscRNA [XR_084418]
A_15_P466120	XM_689171	erfl3	0.0313756	6.29304	Rep: Chromosome 8 SCAF13616, whole genome shotgun sequence - Tetraodon nigroviridis (Green puffer), partial (63%) [TC387722]
A_15_P223751	XM_001920001		0.010184	6.28302	netrin 5 [Source:HGNC Symbol;Acc:25208] [ENSDART00000052909]
A_15_P111799	NM_183070	sst1.1	0.0367511	6.2491	Danio rerio somatostatin 1, tandem duplicate 1 (sst1.1), mRNA [NM_183070]
A_15_P144701	NM_001099238		0.000370853	6.23312	Zgc:158564 protein [Source:UniProtKB/TrEMBL;Acc:A5PL50] [ENSDART00000047271]
A_15_P118016	AY050509		0.0137646	6.22506	Gamma-aminobutyric acid B receptor Fragment [Source:UniProtKB/TrEMBL;Acc:Q90WW6] [ENSDART00000112286]
A_15_P555877	DT881389	wu:fd06d01	0.0248025	6.21545	AGENCOURT_58683134 NIH_ZGC_22 Danio rerio cDNA clone IMAGE:7926227 5', mRNA sequence [DT881389]
A_15_P146036	NM_001109769	wscd2	0.0100319	6.12683	Danio rerio WSC domain-containing protein 2 (wscd2), mRNA [NM_001109769]
A_15_P209266	NM_201503	mmp13a	0.0481326	6.12318	Danio rerio matrix metalloproteinase 13a (mmp13a), mRNA [NM_201503]
A_15_P150361	NM_131632	atoh7	0.034371	6.09666	Danio rerio atonal homolog 7 (atoh7), mRNA [NM_131632]
A_15_P705386			0.00967689	6.07754
A_15_P374730	XM_003198282		0.000625192	6.04019	DEP domain containing 4 [Source:HGNC Symbol;Acc:22952] [ENSDART00000126474]
A_15_P254266	NM_001110169	zgc:171957	0.0331903	6.03443	Danio rerio zgc:171957 (zgc:171957), mRNA [NM_001110169]
A_15_P165321	EG572412	LOC565839	0.00334028	6.02993	AGENCOURT_88173708 NIH_ZGC_35 Danio rerio cDNA clone IMAGE:8756380 5', mRNA sequence [EG572412]
A_15_P596697	CO936758	rps11b	0.00125137	6.02578	AGENCOURT_30550760 NIH_ZGC_19 Danio rerio cDNA clone IMAGE:7429207 5', mRNA sequence [CO936758]
A_15_P678276			0.0150766	5.96983
A_15_P131976	AF246168		0.00605179	5.96129	Danio rerio isolate G5209 T-cell receptor alpha variable region mRNA, partial cds. [AF246168]
A_15_P632663	NM_001089405	si:dkey-220f10.7	0.0450534	5.94492	Danio rerio si:dkey-220f10.7 (si:dkey-220f10.7), mRNA [NM_001089405]
A_15_P485190	NM_001077254	zgc:153887	0.00377904	5.86418	Danio rerio zgc:153887 (zgc:153887), mRNA [NM_001077254]
A_15_P102132	NM_199859	zgc:55418	0.00914849	5.85357	Danio rerio zgc:55418 (zgc:55418), mRNA [NM_199859]
A_15_P429770	XM_001919031	adamts18	0.00264077	5.83887	PREDICTED: Danio rerio ADAM metallopeptidase with thrombospondin type 1 motif, 18 (adamts18), mRNA [XM_001919031]
A_15_P560952	EH441016		0.0456188	5.71348	FDR103-P00026-DEPE-F_N18 FDR103 Danio rerio cDNA clone FDR103-P00026-BR_N18 5', mRNA sequence [EH441016]
A_15_P101719	NM_001001831	pdyn	0.0259158	5.71099	Danio rerio prodynorphin (pdyn), mRNA [NM_001001831]
A_15_P278676	AW305838		0.0110189	5.70704	fj63f08.y1 zebrafish adult brain Danio rerio cDNA 5' similar to SW:SYTC_HUMAN P26639 THREONYL-TRNA SYNTHETASE, CYTOPLASMIC ;contains element TAR1 repetitive element ;, mRNA sequence [AW305838]
A_15_P181696	XM_683237	LOC559849	0.0088229	5.69061	Novel protein similar to mouse and rat perforin 1 (Pore forming protein) (Prf1) Fragment [Source:UniProtKB/TrEMBL;Acc:Q1MTI0] [ENSDART00000001821]
A_15_P410945	NM_001044979	epha7	0.021705	5.63265	Danio rerio eph receptor A7 (epha7), mRNA [NM_001044979]
A_15_P397240	EH505406		0.0215994	5.61206	FDR107-P00060-DEPE-F_K08 FDR107 Danio rerio cDNA clone FDR107-P00060-BR_K08 5', mRNA sequence [EH505406]
A_15_P435010	NM_001123373	aspm	0.0011877	5.58835	Danio rerio asp (abnormal spindle)-like, microcephaly associated (Drosophila) (aspm), mRNA [NM_001123373]
A_15_P100286	DN861271	crygs2	0.00265429	5.58011	nab20b01.y1 Zebrafish lens. Unnormalized (nab) Danio rerio cDNA clone nab20b01 5', mRNA sequence [DN861271]
A_15_P175601	NM_001007030	synj1	0.00461067	5.53252	Danio rerio synaptojanin 1 (synj1), mRNA [NM_001007030]
A_15_P215211	NM_001110010	plxna1	0.0229617	5.53232	Danio rerio plexin A1 (plxna1), mRNA [NM_001110010]
A_15_P718796	NM_001145707	zgc:113421	0.00731695	5.52064	Danio rerio zgc:113421 (zgc:113421), mRNA [NM_001145707]
A_15_P491572	EH484859		0.0101319	5.48511	FDR107-P00004-DEPE-F_M20 FDR107 Danio rerio cDNA clone FDR107-P00004-BR_M20 5', mRNA sequence [EH484859]
A_15_P528852	NM_199531	gatm	0.0452786	5.46695	Danio rerio glycine amidinotransferase (L-arginine:glycine amidinotransferase) (gatm), nuclear gene encoding mitochondrial protein, mRNA [NM_199531]
A_15_P101048	NM_001009901	tnni2a.4	0.0171731	5.4081	Danio rerio troponin I, skeletal, fast 2a.4 (tnni2a.4), mRNA [NM_001009901]
A_15_P546357	XM_001344080		0.0159352	5.37154	Rep: B2 bradykinin receptor - Sus scrofa (Pig), partial (43%) [TC376269]
A_15_P403875	CN506406	wu:fj59c10	0.00400385	5.34229	AGENCOURT_22822995 NIH_ZGC_9 Danio rerio cDNA clone IMAGE:7278605 5', mRNA sequence [CN506406]
A_15_P700256	XM_003199163		0.00250507	5.33498	Rep: Chromosome 2 SCAF14781, whole genome shotgun sequence - Tetraodon nigroviridis (Green puffer), partial (90%) [TC399097]
A_15_P769151	NM_001077533	atp2a1l	0.00981234	5.31022	Danio rerio ATPase, Ca++ transporting, cardiac muscle, fast twitch 1 like (atp2a1l), mRNA [NM_001077533]
A_15_P763711	NM_131823	irx1b	0.0236945	5.23651	Danio rerio iroquois homeobox protein 1, b (irx1b), mRNA [NM_131823]
A_15_P108952	AY427670		8.98827e-05	5.2312	regulator of G-protein signaling 12 [Source:RefSeq peptide;Acc:NP_999889] [ENSDART00000126853]
A_15_P242676			0.000627296	5.22064	proline rich 7 (synaptic) [Source:HGNC Symbol;Acc:28130] [ENSDART00000130790]
A_15_P102079	BC082295	phyhiplb	0.041859	5.20387	Danio rerio phytanoyl-CoA 2-hydroxylase interacting protein-like, mRNA (cDNA clone MGC:100983 IMAGE:7148520), complete cds. [BC082295]
A_15_P100682	NM_001002391	zgc:92040	0.0484442	5.18884	Danio rerio zgc:92040 (zgc:92040), mRNA [NM_001002391]
A_15_P376545			0.00792463	5.15084	Rep: proline rich region 18 - Takifugu rubripes, partial (46%) [TC396476]
A_15_P270601	EH448452		0.0163802	5.14949	FDR103-P00047-DEPE-F_F11 FDR103 Danio rerio cDNA clone FDR103-P00047-BR_F11 5', mRNA sequence [EH448452]
A_15_P597167	EH576582		0.017213	5.11968	FDR202-P00053-DEPE-R_N01 FDR202 Danio rerio cDNA clone FDR202-P00053-BR_N01 3', mRNA sequence [EH576582]
A_15_P663601	NM_001114719	zgc:172065	0.0325983	5.09227	Danio rerio zgc:172065 (zgc:172065), mRNA [NM_001114719]
A_15_P731476	NM_199531	gatm	0.0474059	5.07467	Danio rerio glycine amidinotransferase (L-arginine:glycine amidinotransferase) (gatm), nuclear gene encoding mitochondrial protein, mRNA [NM_199531]
A_15_P180116	XM_001334158	LOC794258	0.00187166	5.04458	GB
A_15_P375005	XM_686301	LOC562936	0.00300656	4.91809	GB
A_15_P740961	NM_001082998	fosl2	0.00120103	4.91048	Danio rerio fos-like antigen 2 (fosl2), mRNA [NM_001082998]
A_15_P563917	XM_679537	wu:fi11h08	0.000355574	4.89481	PREDICTED: Danio rerio wu:fi11h08 (wu:fi11h08), mRNA [XM_679537]
A_15_P767306	NM_001080197	senp5	0.00532227	4.88429	Danio rerio SUMO/sentrin specific peptidase 5 (senp5), mRNA [NM_001080197]
A_15_P247008	XR_044755	LOC100007258	0.000512976	4.88193	PREDICTED: Danio rerio similar to novel immune type receptor (LOC100007258), miscRNA [XR_044755]
A_15_P542697	EE316592	treh	0.00361841	4.86293	AGENCOURT_85464061 NIH_ZGC_26 Danio rerio cDNA clone IMAGE:7912120 5', mRNA sequence [EE316592]
A_15_P766146	CO936875	LOC556064	0.0145987	4.82972	AGENCOURT_30543973 NIH_ZGC_19 Danio rerio cDNA clone IMAGE:7428759 5', mRNA sequence [CO936875]
A_15_P296086	EH563781	fundc1	0.0245097	4.82281	FDR202-P00018-DEPE-R_P09 FDR202 Danio rerio cDNA clone FDR202-P00018-BR_P09 3', mRNA sequence [EH563781]
A_15_P438410	NM_200297	mgll	0.002793	4.8015	Danio rerio monoglyceride lipase (mgll), mRNA [NM_200297]
A_15_P460965	XM_684006	LOC560608	0.00471997	4.74622	GB
A_15_P367165	NM_001007332	zgc:103570	0.00294711	4.70916	Danio rerio zgc:103570 (zgc:103570), mRNA [NM_001007332]
A_15_P319421	NM_001044871	selo	0.00915964	4.67833	Danio rerio selenoprotein O (selo), mRNA [NM_001044871]
A_15_P612767	NM_001003744	kras	0.0111488	4.6695	Danio rerio v-Ki-ras2 Kirsten rat sarcoma viral oncogene homolog (kras), mRNA [NM_001003744]
A_15_P767011	NM_001083000	slc43a1b	0.00301416	4.65041	Danio rerio solute carrier family 43, member 1b (slc43a1b), mRNA [NM_001083000]
A_15_P103990	AF031375	ldb1b	0.0010046	4.65007	Danio rerio LIM-domain binding factor 1 mRNA, complete cds. [AF031375]
A_15_P186386	XM_003198775		0.000577644	4.64388	GB
A_15_P156521	NM_001077390	hhatlb	0.0186632	4.62906	Danio rerio hedgehog acyltransferase-like, b (hhatlb), mRNA [NM_001077390]
A_15_P202281	BC091936		0.013491	4.62855	KIAA0261 protein Fragment [Source:UniProtKB/TrEMBL;Acc:Q58EF5] [ENSDART00000121463]
A_15_P574302	NM_001100147	zgc:158376	0.0152362	4.62814	Danio rerio zgc:158376 (zgc:158376), mRNA [NM_001100147]
A_15_P694736	XR_117833		0.0022633	4.60922	Rep: Uncharacterized protein C9orf97. - Danio rerio, partial (95%) [TC388621]
A_15_P500187	CT602044		0.0194897	4.59585	CT602044 ZF_mu Danio rerio cDNA clone ZF_mu_89l13 5', mRNA sequence [CT602044]
A_15_P717166	NM_001077275	zgc:153119	0.0220235	4.58649	Danio rerio zgc:153119 (zgc:153119), mRNA [NM_001077275]
A_15_P236679			0.0107095	4.56258
A_15_P178511	BC139703		0.00680366	4.55491	LOC569234 protein Fragment [Source:UniProtKB/TrEMBL;Acc:B0JZP1] [ENSDART00000110246]
A_15_P581077	NM_001023580	ets2	0.0410386	4.54288	Danio rerio v-ets erythroblastosis virus E26 oncogene homolog 2 (avian) (ets2), mRNA [NM_001023580]
A_15_P750526	NM_001126463	igfbp5a	0.0050529	4.54213	Danio rerio insulin-like growth factor binding protein 5a (igfbp5a), mRNA [NM_001126463]
A_15_P279951	NM_001076639	zgc:153018	0.0311749	4.54201	Danio rerio zgc:153018 (zgc:153018), mRNA [NM_001076639]
A_15_P721587	NM_001017714	ms4a17a.7	0.00897357	4.53992	Danio rerio membrane-spanning 4-domains, subfamily A, member 17A.7 (ms4a17a.7), mRNA [NM_001017714]
A_15_P117779	NM_131422	nkx2.2a	0.00221578	4.53989	Danio rerio NK2 transcription factor related 2a (nkx2.2a), mRNA [NM_131422]
A_15_P108504	BC067542	pdlim7	0.0117407	4.52587	Danio rerio PDZ and LIM domain 7, mRNA (cDNA clone IMAGE:6321375), complete cds. [BC067542]
A_15_P550117	NM_001128789	LOC794943	0.00775737	4.51603	Danio rerio similar to component of Sp100-rs (LOC794943), mRNA [NM_001128789]
A_15_P668061	NM_001080189	zgc:158328	0.00718542	4.49686	Danio rerio zgc:158328 (zgc:158328), mRNA [NM_001080189]
A_15_P645856	NM_131019	mstnb	0.0228942	4.48292	Danio rerio myostatin b (mstnb), mRNA [NM_131019]
A_15_P111796	NM_131443	pdx1	0.0108123	4.47942	Danio rerio pancreatic and duodenal homeobox 1 (pdx1), mRNA [NM_131443]
A_15_P121031	NM_131641	pax6b	0.0273432	4.45152	Danio rerio paired box gene 6b (pax6b), mRNA [NM_131641]
A_15_P282212	NM_001190309	itga3b	0.0181465	4.43912	Danio rerio integrin, alpha 3b (itga3b), mRNA [NM_001190309]
A_15_P118038	NM_001114439	zgc:174164	0.0161112	4.43204	Danio rerio zgc:174164 (zgc:174164), mRNA [NM_001114439]
A_15_P714666	NM_001013353	vipr1	0.0160041	4.41782	Danio rerio vasoactive intestinal peptide receptor 1 (vipr1), mRNA [NM_001013353]
A_15_P158071	AB355788	LOC100329967	0.0258172	4.41695	Ryanodine receptor 1a Fragment [Source:UniProtKB/TrEMBL;Acc:A7M793] [ENSDART00000014749]
A_15_P149321	NM_200802	clu	0.00840327	4.40133	Danio rerio clusterin (complement lysis inhibitor, SP-40,40, sulfated glycoprotein 2, testosterone-repressed prostate message 2, apolipoprotein J) (clu), mRNA [NM_200802]
A_15_P712066			0.0271355	4.40008	GB
A_15_P155596	EG576135		0.00102855	4.38907	AGENCOURT_88114795 NIH_ZGC_26 Danio rerio cDNA clone IMAGE:8766837 5', mRNA sequence [EG576135]
A_15_P243981	XM_686017	LOC562634	0.0104196	4.38803	Fibrillin 4 Fragment [Source:UniProtKB/TrEMBL;Acc:B6D7H3] [ENSDART00000130144]
A_15_P104110	BC095361	cx39.9	0.00814547	4.2661	Danio rerio connexin 39.9, mRNA (cDNA clone MGC:110668 IMAGE:7165890), complete cds. [BC095361]
A_15_P759021			0.0184976	4.2582
A_15_P735601	NM_001045310	zgc:136572	0.00718607	4.25342	Danio rerio zgc:136572 (zgc:136572), mRNA [NM_001045310]
A_15_P137961	XM_001922676	si:ch211-231a1.6	0.0311197	4.24802	Novel protein similar to vertebrate protease, serine (Trypsin) family Fragment [Source:UniProtKB/TrEMBL;Acc:Q1LV42] [ENSDART00000045303]
A_15_P391425	XM_002665310		0.00821965	4.24111	von Willebrand factor [Source:HGNC Symbol;Acc:12726] [ENSDART00000114690]
A_15_P120060	BM402153	sb:cb207	0.000604025	4.22576	STR00242 segmentation stage cDNA library Danio rerio cDNA clone CB207 3', mRNA sequence [BM402153]
A_15_P625506	NM_001130668	ora1	0.0207834	4.21104	Danio rerio olfactory receptor class A related 1 (ora1), mRNA [NM_001020504]
A_15_P160591	NM_130938	skib	0.0031782	4.20991	Danio rerio nuclear oncoprotein skib (skib), mRNA [NM_130938]
A_15_P199531	XM_003197965		0.0171759	4.19289	calcium and integrin binding family member 3 [Source:HGNC Symbol;Acc:24580] [ENSDART00000128467]
A_15_P104804	NM_001077533	atp2a1l	0.00605651	4.18645	Danio rerio ATPase, Ca++ transporting, cardiac muscle, fast twitch 1 like (atp2a1l), mRNA [NM_001077533]
A_15_P118905	NM_001077768	zranb1b	0.0233063	4.18297	Danio rerio zinc finger, RAN-binding domain containing 1b (zranb1b), mRNA [NM_001077768]
A_15_P205916	NM_001030082	foxp2	0.0100757	4.17995	Danio rerio forkhead box P2 (foxp2), mRNA [NM_001030082]
A_15_P403115	CT603629	wu:fb81b05	0.0339627	4.14879	CT603629 ZF_mu Danio rerio cDNA clone ZF_mu_56e19 5', mRNA sequence [CT603629]
A_15_P677951	XM_001341587		0.0406734	4.13754	Uncharacterized protein C6orf142 [Source:UniProtKB/Swiss-Prot;Acc:Q5VWP3] [ENSDART00000129773]
A_15_P349780			0.00841989	4.13472	Rep: Chromosome 8 SCAF14587, whole genome shotgun sequence - Tetraodon nigroviridis (Green puffer), partial (17%) [TC381385]
A_15_P687186	EX464284	rpgrip1l	0.00804179	4.12445	DR_ATE_ORE12_A02 adult testis ORESTES (TLL) Danio rerio cDNA clone DR_ATE_ORE12_A02, mRNA sequence [EX464284]
A_15_P578602	XM_695633	im:7165241	0.0186759	4.07819	Putative uncharacterized protein Fragment [Source:UniProtKB/TrEMBL;Acc:A7MC25] [ENSDART00000065933]
A_15_P516492	AI601332	wu:fc09h01	0.00108345	4.07525	fc09h01.x1 Zebrafish WashU MPIMG EST Danio rerio cDNA clone IMAGE:3720913 3' similar to contains element LTR9 repetitive element ;, mRNA sequence [AI601332]
A_15_P165546	NM_001012367	mcamb	0.0306914	4.07466	Danio rerio melanoma cell adhesion molecule b (mcamb), mRNA [NM_001012367]
A_15_P664881	NM_001003518	chst1	0.0400464	4.07333	Danio rerio carbohydrate (keratan sulfate Gal-6) sulfotransferase 1 (chst1), mRNA [NM_001003518]
A_15_P725161	NM_001003457	zgc:92429	0.0240461	4.05604	Danio rerio zgc:92429 (zgc:92429), mRNA [NM_001003457]
A_15_P192961	NM_001100009	rims3	0.02833	4.04811	Danio rerio regulating synaptic membrane exocytosis 3 (rims3), mRNA [NM_001100009]
A_15_P201246	AF190144	ptprna	0.0016422	4.03815	protein tyrosine phosphatase, receptor type, Na [Source:RefSeq peptide;Acc:NP_001124060] [ENSDART00000081543]
A_15_P414145	NM_201016	brpf1	0.000583197	4.02344	Danio rerio bromodomain and PHD finger containing, 1 (brpf1), mRNA [NM_201016]
A_15_P649586	NM_152952	cygb1	0.0217709	4.02075	Danio rerio cytoglobin 1 (cygb1), mRNA [NM_152952]
A_15_P131781	AF091595	snap25b	0.00866429	4.00992	Danio rerio synaptosome-associated protein 25.2 (Snap) mRNA, partial cds. [AF091595]
A_15_P593857	CT617800	wu:fc84c07	0.0368496	3.9998	CT617800 ZF_mu Danio rerio cDNA clone ZF_mu_79o09 3', mRNA sequence [CT617800]
A_15_P103375	NM_131875	sox10	0.00301227	3.98547	Danio rerio SRY-box containing gene 10 (sox10), mRNA [NM_131875]
A_15_P144606	NM_001128745	zgc:193684	0.00621196	3.97541	Danio rerio zgc:193684 (zgc:193684), mRNA [NM_001128745]
A_15_P464405	AI942902	LOC100000884	0.0402612	3.96564	fc70c06.x1 Zebrafish WashU MPIMG EST Danio rerio cDNA clone IMAGE:3726730 3', mRNA sequence [AI942902]
A_15_P508674	FJ392638	stmn1b	0.0145582	3.9597	stathmin 1b [Source:RefSeq peptide;Acc:NP_001017850] [ENSDART00000041007]
A_15_P174521	NM_001037669	insl5a	6.26675e-05	3.95555	Danio rerio insulin-like 5a (insl5a), mRNA [NM_001037669]
A_15_P111777	NM_001044765	si:dkey-217k21.4	0.0191026	3.95229	Si:dkey-217k21.4 protein [Source:UniProtKB/TrEMBL;Acc:A4QN74] [ENSDART00000013924]
A_15_P111057	NM_200630	arpp19a	0.0240904	3.95173	Danio rerio cAMP-regulated phosphoprotein 19a (arpp19a), mRNA [NM_200630]
A_15_P270146	CK868626	zgc:136925	0.0198851	3.94847	AGENCOURT_19736362 NIH_ZGC_6 Danio rerio cDNA clone IMAGE:7217258 5', mRNA sequence [CK868626]
A_15_P242026			0.0385371	3.94398
A_15_P136416	XM_681933	LOC558687	0.00189784	3.93487	PREDICTED: Danio rerio type II CAX cation [XM_681933]
A_15_P715616	NM_001130791	plbd1	0.000682421	3.93244	Danio rerio phospholipase B domain containing 1 (plbd1), mRNA [NM_001130791]
A_15_P725021	NM_200476	zgc:63658	0.000632353	3.92739	Danio rerio zgc:63658 (zgc:63658), mRNA [NM_200476]
A_15_P102663	NM_001002729	wipi2	0.00195355	3.90683	Danio rerio WD repeat domain, phosphoinositide interacting 2 (wipi2), mRNA [NM_001002729]
A_15_P104878	NM_213239	nr2f6b	0.0275652	3.89995	Danio rerio nuclear receptor subfamily 2, group F, member 6b (nr2f6b), mRNA [NM_213239]
A_15_P190386	XM_680213	LOC557199	0.0158104	3.89539	PREDICTED: Danio rerio pleckstrin and Sec7 domain containing 2-like (LOC557199), mRNA [XM_680213]
A_15_P495482	NM_001015062	myoc	0.0296237	3.89163	Danio rerio myocilin (myoc), mRNA [NM_001015062]
A_15_P401360	XM_677739	LOC555271	0.0092709	3.8719	GB
A_15_P159581	XM_001921672		0.0100994	3.87025	PREDICTED: Danio rerio protocadherin Fat 3-like (LOC100150055), mRNA [XM_001921672]
A_15_P773571	AW175245	wu:fi33h02	0.016275	3.86663	fi33h02.y1 Sugano Kawakami zebrafish DRA Danio rerio cDNA clone IMAGE:2639475 5', mRNA sequence [AW175245]
A_15_P631881	NM_001202430	LOC100302585	0.0181028	3.86562	Danio rerio hypothetical protein LOC100302585 (LOC100302585), mRNA [NM_001163726]
A_15_P204506	DQ278875		0.0308849	3.84317	Thyroglobulin Fragment [Source:UniProtKB/TrEMBL;Acc:Q2VA53] [ENSDART00000016386]
A_15_P724376	NM_131166	hoxd10a	0.0259529	3.83668	Danio rerio homeo box D10a (hoxd10a), mRNA [NM_131166]
A_15_P594297	BC091837	unc13c	0.00828028	3.8034	Danio rerio cDNA clone IMAGE:7149028. [BC091837]
A_15_P515472	CT627227	ttnb	0.00590277	3.79574	CT627227 ZF_mu Danio rerio cDNA clone ZF_mu_61a14 3', mRNA sequence [CT627227]
A_15_P402190	NM_001114883	zgc:171553	0.00946588	3.79339	Danio rerio zgc:171553 (zgc:171553), mRNA [NM_001114883]
A_15_P626106	NM_212834	nr5a1b	0.00407013	3.79062	Danio rerio nuclear receptor subfamily 5, group A, member 1b (nr5a1b), mRNA [NM_212834]
A_15_P441520	CA469997	wu:fj21g01	0.00496556	3.78413	AGENCOURT_10667420 NCI_CGAP_ZEmb2 Danio rerio cDNA clone IMAGE:6789087 5', mRNA sequence [CA469997]
A_15_P654531	NM_199649	zfp36l1b	0.028501	3.7691	Danio rerio zinc finger protein 36, C3H type-like 1b (zfp36l1b), mRNA [NM_199649]
A_15_P330931			0.0454568	3.76481	Rep: Interleukin 23 receptor - Danio rerio (Zebrafish) (Brachydanio rerio), partial (3%) [TC443801]
A_15_P228306	CN022732	akt1s1	0.0301993	3.76425	AGENCOURT_20185982 NIH_ZGC_15 Danio rerio cDNA clone IMAGE:7226937 5', mRNA sequence [CN022732]
A_15_P199721		LOC563806	0.00828017	3.75982
A_15_P102838	BC122309		0.0488216	3.75371	Novel protein similar to vertebrate RAB1A, member RAS oncogene family (RAB1A) [Source:UniProtKB/TrEMBL;Acc:B8JLC8] [ENSDART00000074083]
A_15_P330446	CT610347	wu:fb11d07	0.0314393	3.74993	CT610347 ZF_mu Danio rerio cDNA clone ZF_mu_173k09 3', mRNA sequence [CT610347]
A_15_P117324	NM_001002653	serpinb1	0.0183486	3.74317	Danio rerio serpin peptidase inhibitor, clade B (ovalbumin), member 1 (serpinb1), mRNA [NM_001002653]
A_15_P669136	NM_001006033	adprhl1	0.0161557	3.74303	Danio rerio ADP-ribosylhydrolase like 1 (adprhl1), mRNA [NM_001006033]
A_15_P131321	DQ851843	prdm4	0.0380564	3.74016	Danio rerio PR domain containing 4 (prdm4) mRNA, partial cds. [DQ851843]
A_15_P269536	XM_001336550	LOC796271	0.0215568	3.73769	Rep: Homolog of Homo sapiens Diaphanous homolog 3 - Takifugu rubripes, partial (47%) [TC419175]
A_15_P723067	NM_180968	tmpoa	0.000627233	3.73753	Danio rerio thymopoietin a (tmpoa), mRNA [NM_180968]
A_15_P139596	NM_001002458	dgat1b	0.0360343	3.7297	Danio rerio diacylglycerol O-acyltransferase homolog 1b (mouse) (dgat1b), mRNA [NM_001002458]
A_15_P102493	NM_001201469	gnao1b	0.0177881	3.7248	guanine nucleotide binding protein (G protein), alpha activating activity polypeptide O, b [Source:RefSeq peptide;Acc:NP_957122] [ENSDART00000052346]
A_15_P364400	XM_001331969		0.00379676	3.71833	Novel protein Fragment [Source:UniProtKB/TrEMBL;Acc:Q5RGC0] [ENSDART00000075993]
A_15_P120580	NM_001083824	si:ch211-87e4.2	0.00549347	3.70882	Danio rerio si:ch211-87e4.2 (si:ch211-87e4.2), mRNA [NM_001083824]
A_15_P730896	XM_003199892		0.0288292	3.70162	Rep: Transmembrane protein 109 precursor (Mitsugumin-23) (Mg23). - Takifugu rubripes, partial (38%) [TC410973]
A_15_P662906	NM_001099425	zgc:165520	0.00185379	3.68915	Danio rerio zgc:165520 (zgc:165520), mRNA [NM_001099425]
A_15_P112575	NM_200471	xpa	0.0162282	3.68564	Danio rerio xeroderma pigmentosum, complementation group A (xpa), mRNA [NM_200471]
A_15_P565202	DT082160	nr4a3	0.0129154	3.6856	Danio rerio nuclear receptor subfamily 4, group A, member 3 (nr4a3), mRNA [NM_001172629]
A_15_P206101	NM_001045055	si:ch211-132b12.7	0.0277102	3.68534	Danio rerio si:ch211-132b12.7 (si:ch211-132b12.7), mRNA [NM_001045055]
A_15_P167811	NM_001114415		0.00695212	3.68155	Si:ch211-245p7.3 protein [Source:UniProtKB/TrEMBL;Acc:A9JSX5] [ENSDART00000079297]
A_15_P744841	NM_001111081	ghrb	0.0225053	3.67879	Danio rerio growth hormone receptor b (ghrb), mRNA [NM_001111081]
A_15_P660951	NM_001005775	pip5k1b	0.0183392	3.6781	Danio rerio phosphatidylinositol-4-phosphate 5-kinase, type I, beta (pip5k1b), mRNA [NM_001005775]
A_15_P111986	AY885249	rybpb	0.0234508	3.67734	Danio rerio RING1 and YY1 binding protein b (rybpb), mRNA [NM_001012373]
A_15_P657576	NM_001014366		0.0471529	3.67561	Molybdenum cofactor sulfurase (MoCo sulfurase)(MOS)(EC 4.4.-.-) [Source:UniProtKB/Swiss-Prot;Acc:A2VD33] [ENSDART00000079750]
A_15_P392115	NM_001123277	si:dkey-91i10.3	0.00978443	3.67413	Danio rerio si:dkey-91i10.3 (si:dkey-91i10.3), mRNA [NM_001123277]
A_15_P756896	XM_001921184		0.0305724	3.6714	LOC100149956 protein Fragment [Source:UniProtKB/TrEMBL;Acc:A4QP96] [ENSDART00000122796]
A_15_P290816			0.00757967	3.66534	GB
A_15_P105506	NM_214747	zgc:85816	0.0229732	3.66124	Danio rerio zgc:85816 (zgc:85816), mRNA [NM_214747]
A_15_P623641	NM_213398	vamp1	0.00454913	3.65692	Danio rerio vesicle-associated membrane protein 1 (vamp1), mRNA [NM_213398]
A_15_P519822	BG737426		0.00247615	3.65107	fp01g04.y1 zebrafish gridded kidney Danio rerio cDNA clone IMAGE:4728390 5' similar to contains Alu repetitive element;, mRNA sequence [BG737426]
A_15_P104765	EV754977		0.0270553	3.64727	AGENCOURT_109119963 NIH_ZGC_30 Danio rerio cDNA clone IMAGE:9042896 5', mRNA sequence [EV754977]
A_15_P666141	BC164997	azin1a	0.0244548	3.64698	Danio rerio zgc:110131, mRNA (cDNA clone MGC:192172 IMAGE:100060481), complete cds. [BC164997]
A_15_P461710	NM_001080687	crym	0.00972564	3.62833	Danio rerio crystallin, mu (crym), mRNA [NM_001080687]
A_15_P679026	BC139610	zgc:162621	0.0232694	3.61078	Danio rerio zgc:162621, mRNA (cDNA clone MGC:162621 IMAGE:7154060), complete cds. [BC139610]
A_15_P155621	NM_001113484	nr4a2a	0.0183545	3.60537	Danio rerio nuclear receptor subfamily 4, group A, member 2a (nr4a2a), mRNA [NM_001113484]
A_15_P336640	CT587129	setd5	0.00450957	3.56572	SET domain containing 5 Fragment [Source:UniProtKB/TrEMBL;Acc:A5XCC2] [ENSDART00000113497]
A_15_P494377	NM_001145606	lzts2a	0.0165928	3.55788	Danio rerio leucine zipper, putative tumor suppressor 2a (lzts2a), mRNA [NM_001145606]
A_15_P109907	NM_001020642	rhof	0.0206014	3.53795	Danio rerio ras homolog gene family, member F (rhof), mRNA [NM_001020642]
A_15_P260481	NM_001080804	si:dkey-205o12.6	0.000971326	3.5334	Danio rerio si:dkey-205o12.6 (si:dkey-205o12.6), mRNA [NM_001080804]
A_15_P669901	CF549987	zgc:73293	0.000189274	3.52802	AGENCOURT_15605587 NIH_ZGC_4 Danio rerio cDNA clone IMAGE:7014082 5', mRNA sequence [CF549987]
A_15_P189571	XM_001922677		0.010995	3.52494	Cadherin, EGF LAG seven-pass G-type receptor 3 Fragment [Source:UniProtKB/TrEMBL;Acc:A9C3S7] [ENSDART00000078334]
A_15_P636461	NM_001025187	zgc:112302	0.00770532	3.52328	Danio rerio zgc:112302 (zgc:112302), mRNA [NM_001025187]
A_15_P196746	CT674719	LOC565295	0.0276308	3.52227	CT674719 ZF_mu Danio rerio cDNA clone ZF_mu_186e16 5', mRNA sequence [CT674719]
A_15_P176301	NM_001100092	LOC100005195	0.00135336	3.51653	Danio rerio novel protein similar to mouse microtubule-associated protein 7 (Mtap7) (LOC100005195), mRNA [NM_001100092]
A_15_P185601	NM_001003612	boka	0.00394433	3.51575	Danio rerio BCL2-related ovarian killer a (boka), mRNA [NM_001003612]
A_15_P632931	NM_001081691	zgc:158742	0.00476707	3.51436	Danio rerio zgc:158742 (zgc:158742), mRNA [NM_001081691]
A_15_P623411	NM_001110387	tmx2a	0.00399094	3.50487	Danio rerio thioredoxin-related transmembrane protein 2a (tmx2a), mRNA [NM_001110387]
A_15_P145046	XM_682404	LOC559097	0.00370769	3.50291	PREDICTED: Danio rerio cytochrome P450 7A1-like (LOC559097), mRNA [XM_682404]
A_15_P103709	NM_001003870	ppp1r12a	0.00903663	3.50215	Danio rerio protein phosphatase 1, regulatory (inhibitor) subunit 12A (ppp1r12a), mRNA [NM_001003870]
A_15_P406180	XM_687162	ash1l	0.007433	3.49597	Absent, small, or homeotic-like Fragment [Source:UniProtKB/TrEMBL;Acc:A5XBP7] [ENSDART00000052915]
A_15_P445980	NM_200819	kcnip3l	0.0432283	3.49395	Danio rerio Kv channel interacting protein 3, calsenilin, like (kcnip3l), mRNA [NM_200819]
A_15_P100667	XM_002665203	mamdc1	0.00114966	3.48425	Novel protein Fragment [Source:UniProtKB/TrEMBL;Acc:Q7ZZ84] [ENSDART00000033943]
A_15_P629586	NM_001003519	pltp	0.0142544	3.4702	Danio rerio phospholipid transfer protein (pltp), mRNA [NM_001003519]
A_15_P760516			0.0421958	3.4684
A_15_P180711	XM_001921843	LOC564655	0.0363456	3.45239	GB
A_15_P764231	NM_001113343	zgc:174985	0.00576894	3.44884	Danio rerio zgc:174985 (zgc:174985), mRNA [NM_001113343]
A_15_P760731			0.00221378	3.43841	GB
A_15_P231066	EE704231	wu:fb73a07	0.00125703	3.43699	AGENCOURT_90001119 NIH_ZGC_29 Danio rerio cDNA clone IMAGE:8813677 5', mRNA sequence [EE704231]
A_15_P290416	XM_003201405		0.000783714	3.43251	alanyl (membrane) aminopeptidase [Source:HGNC Symbol;Acc:500] [ENSDART00000122720]
A_15_P728946	NM_200927	picalm	0.0313776	3.4289	Danio rerio phosphatidylinositol binding clathrin assembly protein (picalm), mRNA [NM_200927]
A_15_P625391	NM_001128801	LOC798574	0.0373065	3.42241	Danio rerio similar to Agouti-signaling protein (LOC798574), mRNA [NM_001128801]
A_15_P335414		si:rp71-61h23.3	0.0057082	3.4208	Rep: Zgc:162293 protein - Danio rerio (Zebrafish) (Brachydanio rerio), partial (86%) [TC403436]
A_15_P119543	NM_001145597	rab3da	0.0105057	3.41692	Danio rerio RAB3D, member RAS oncogene family, a (rab3da), mRNA [NM_001145597]
A_15_P431355			0.00928732	3.41045	Rep: Solute carrier family 12 member 6 (Electroneutral potassium-chloride cotransporter 3) (K-Cl cotransporter 3). - Takifugu rubripes, partial (13%) [TC412525]
A_15_P630641	NM_214715	adcyap1b	0.00263004	3.40695	Danio rerio adenylate cyclase activating polypeptide 1b (adcyap1b), mRNA [NM_214715]
A_15_P595617	CV116550		0.0112278	3.40443	AGENCOURT_31572178 NIH_ZGC_15 Danio rerio cDNA clone IMAGE:7439937 5', mRNA sequence [CV116550]
A_15_P291506	BC124230	LOC100002814	0.043404	3.40041	Danio rerio cDNA clone IMAGE:7223564. [BC124230]
A_15_P484965	NM_001045473	bmf2	0.00814792	3.39964	Danio rerio Bcl2 modifying factor 2 (bmf2), mRNA [NM_001045473]
A_15_P137861	AF342937		0.0151428	3.39868	Peroxisome proliferator-activated receptor beta 1 Fragment [Source:UniProtKB/TrEMBL;Acc:Q90Z67] [ENSDART00000065378]
A_15_P111288	BC065328		0.00412591	3.38852	Danio rerio zgc:77225, mRNA (cDNA clone MGC:77225 IMAGE:6962944), complete cds. [BC065328]
A_15_P100958	NM_212634	alcamb	0.00731099	3.38238	Danio rerio activated leukocyte cell adhesion molecule b (alcamb), mRNA [NM_212634]
A_15_P117011	NM_131494	celf3	0.0138107	3.37871	Danio rerio cugbp, Elav-like family member 3 (celf3), mRNA [NM_131494]
A_15_P154431	BC115073	LOC100004902	0.0275487	3.3766	LOC100004902 protein Fragment [Source:UniProtKB/TrEMBL;Acc:Q4V8Q9] [ENSDART00000053700]
A_15_P593067	CT718498	wu:fk24e10	0.0266665	3.37531	CT718498 ZF_mu Danio rerio cDNA clone ZF_mu_264h10 3', mRNA sequence [CT718498]
A_15_P405950	XM_001334949	pvrl4	0.000182336	3.36788	Novel protein Fragment [Source:UniProtKB/TrEMBL;Acc:B0V0V2] [ENSDART00000113876]
A_15_P108929	NM_201498	abat	0.0279559	3.3664	Danio rerio 4-aminobutyrate aminotransferase (abat), nuclear gene encoding mitochondrial protein, mRNA [NM_201498]
A_15_P374769	XM_001339219	LOC798827	0.00579849	3.36021	PREDICTED: Danio rerio membrane-spanning 4-domains, subfamily A, member 4-like (LOC798827), mRNA [XM_001339219]
A_15_P165641			0.00884153	3.3584	GB
A_15_P673246			0.0402006	3.35598	GB
A_15_P188946	XM_684000		0.00211208	3.35442	Novel protein similar to vertebrate solute carrier family 2 (Facilitated glucose transporter), member 6 (SLC2A6) Fragment [Source:UniProtKB/TrEMBL;Acc:B0UXQ2] [ENSDART00000081657]
A_15_P574807	NM_200079	ppdpfa	0.0307103	3.35053	Danio rerio pancreatic progenitor cell differentiation and proliferation factor a (ppdpfa), mRNA [NM_200079]
A_15_P174361	NM_200642	zgc:64201	0.00890973	3.34109	Danio rerio zgc:64201 (zgc:64201), mRNA [NM_200642]
A_15_P473660	NM_001089582	slco2a1	0.0365546	3.33834	Danio rerio solute carrier organic anion transporter family, member 2A1 (slco2a1), mRNA [NM_001089582]
A_15_P273036	CF999139		0.0499962	3.33499	diacylglycerol kinase, iota [Source:HGNC Symbol;Acc:2855] [ENSDART00000093005]
A_15_P211196	NM_212583	slc39a1	0.0283415	3.33106	Danio rerio solute carrier family 39 (zinc transporter), member 1 (slc39a1), mRNA [NM_212583]
A_15_P268286	XM_694234		0.0474114	3.32819	Rep: PREDICTED: zinc finger protein 225 isoform 3 - Macaca mulatta, partial (19%) [TC434037]
A_15_P299446	CK016139		0.0102784	3.32666	AGENCOURT_16543164 NIH_ZGC_10 Danio rerio cDNA clone IMAGE:7044100 5', mRNA sequence [CK016139]
A_15_P349057	NM_213117	zgc:65870	0.0126676	3.32665	Danio rerio zgc:65870 (zgc:65870), mRNA [NM_213117]
A_15_P462365	XM_002666544		0.0003037	3.32192	nuclear transcription factor, X-box binding-like 1 [Source:HGNC Symbol;Acc:18726] [ENSDART00000102658]
A_15_P106593	NM_001080602	ebf3	0.0153164	3.3198	Danio rerio early B-cell factor 3 (ebf3), mRNA [NM_001080602]
A_15_P740026	NM_001115144	zgc:110682	0.00773642	3.31848	Danio rerio zgc:110682 (zgc:110682), mRNA [NM_001115144]
A_15_P186261	NM_213481	gnb1b	0.00532998	3.31776	Danio rerio guanine nucleotide binding protein (G protein), beta polypeptide 1b (gnb1b), mRNA [NM_213481]
A_15_P148021	AY562553	si:ch211-221n23.1	0.0142444	3.30024	Danio rerio si:ch211-221n23.1 (si:ch211-221n23.1), mRNA [NM_001082952]
A_15_P706552	XM_003199971		0.0395345	3.28893	Rep: Chromosome 1 SCAF14749, whole genome shotgun sequence - Tetraodon nigroviridis (Green puffer), partial (46%) [TC414538]
A_15_P596877	EH566615	mad2l1	0.0331158	3.28571	FDR202-P00026-DEPE-R_K17 FDR202 Danio rerio cDNA clone FDR202-P00026-BR_K17 3', mRNA sequence [EH566615]
A_15_P132411	AJ311886		0.0149989	3.28216	Receptor protein-tyrosine phosphatase sigma Fragment [Source:UniProtKB/TrEMBL;Acc:Q90YJ4] [ENSDART00000083308]
A_15_P736866	CN022732	akt1s1	0.0426574	3.2731	AGENCOURT_20185982 NIH_ZGC_15 Danio rerio cDNA clone IMAGE:7226937 5', mRNA sequence [CN022732]
A_15_P626951	NM_001113595	si:dkey-150o13.1	0.011907	3.27058	Danio rerio si:dkey-150o13.1 (si:dkey-150o13.1), mRNA [NM_001113595]
A_15_P759141			0.0185395	3.24619
A_15_P594327	CK688661	im:7151735	0.00128175	3.24618	ZF101-P00047-DEPE-F2_B21 GISZF101 Danio rerio cDNA clone IMAGE:7151735 5', mRNA sequence [CK688661]
A_15_P108685	NM_001030242	sypb	0.0110427	3.24328	Danio rerio synaptophysin b (sypb), transcript variant 1, mRNA [NM_001030242]
A_15_P118942	NM_200515	pank4	0.0443636	3.24009	Danio rerio pantothenate kinase 4 (pank4), mRNA [NM_200515]
A_15_P634201	NM_213027	zgc:73185	0.0146737	3.23684	Danio rerio zgc:73185 (zgc:73185), mRNA [NM_213027]
A_15_P274656	NM_001080558	zgc:158666	0.0118871	3.23501	Danio rerio zgc:158666 (zgc:158666), mRNA [NM_001080558]
A_15_P683026	XM_001923447	LOC100151365	0.0236042	3.23108	PREDICTED: Danio rerio T-cell-specific surface glycoprotein CD28-like (LOC100151365), mRNA [XM_001923447]
A_15_P102046	NM_001002643	slc2a3	0.000187896	3.22384	Danio rerio solute carrier family 2 (facilitated glucose transporter), member 3 (slc2a3), mRNA [NM_001002643]
A_15_P310861	XM_691690		0.0387089	3.22049	potassium intermediate/small conductance calcium-activated channel, subfamily N, member 4 [Source:HGNC Symbol;Acc:6293] [ENSDART00000111137]
A_15_P239111	CK236488	sb:cb649	0.0059359	3.21806	AGENCOURT_16980856 NCI_CGAP_ZKid1 Danio rerio cDNA clone IMAGE:7070542 5', mRNA sequence [CK236488]
A_15_P685216	NM_212753	zgc:56698	0.00528129	3.20827	Danio rerio zgc:56698 (zgc:56698), mRNA [NM_212753]
A_15_P623021	NM_001005963	zgc:101876	0.00520638	3.20698	Danio rerio zgc:101876 (zgc:101876), mRNA [NM_001005963]
A_15_P115115	NM_194387	stat5.1	0.0112291	3.20185	Danio rerio signal transducer and activator of transcription 5.1 (stat5.1), mRNA [NM_194387]
A_15_P508027	NM_152952	cygb1	0.0324135	3.19862	Danio rerio cytoglobin 1 (cygb1), mRNA [NM_152952]
A_15_P629661	NM_001126439	lix1l	0.0279961	3.19705	Danio rerio Lix1 homolog (mouse)-like (lix1l), mRNA [NM_001126439]
A_15_P624846	NM_001017694	osr2	0.00819197	3.19546	Danio rerio odd-skipped related 2 (Drosophila) (osr2), mRNA [NM_001017694]
A_15_P171486	NM_001045348	gpd2	0.0491964	3.1918	Danio rerio glycerol-3-phosphate dehydrogenase 2 (mitochondrial) (gpd2), nuclear gene encoding mitochondrial protein, mRNA [NM_001045348]
A_15_P759506	XM_003198849		0.00420459	3.18633	GB
A_15_P680201			0.043067	3.18299
A_15_P437030	XM_682097		0.0370542	3.18199	PREDICTED: Danio rerio wu:fq17c05 (wu:fq17c05), mRNA [XM_682097]
A_15_P549542	NM_001081631	arhgef1	0.0456723	3.1716	Danio rerio rho guanine nucleotide exchange factor (GEF) 1 (arhgef1), mRNA [NM_001081631]
A_15_P596847	EH497825	fabp2	0.0279754	3.16983	FDR107-P00039-DEPE-F_P13 FDR107 Danio rerio cDNA clone FDR107-P00039-BR_P13 5', mRNA sequence [EH497825]
A_15_P630331	NM_001089453	ube2d4	0.00151176	3.16359	Danio rerio ubiquitin-conjugating enzyme E2D 4 (putative) (ube2d4), mRNA [NM_001089453]
A_15_P167636	NM_001128535	slc12a1	7.69879e-05	3.16234	Danio rerio Na/K/Cl cotransporter (slc12a1), mRNA [NM_001128535]
A_15_P167358	BC083364		0.00429883	3.16166	Xcr1a protein Fragment [Source:UniProtKB/TrEMBL;Acc:Q5XJD9] [ENSDART00000115046]
A_15_P175496	NM_001080629	zgc:158868	0.00036408	3.16088	Danio rerio zgc:158868 (zgc:158868), mRNA [NM_001080629]
A_15_P117875	NM_131248	egr1	0.033329	3.15277	Danio rerio early growth response 1 (egr1), mRNA [NM_131248]
A_15_P296426	XM_001339110		0.0456651	3.1522	KAISO-like zinc finger protein Fragment [Source:UniProtKB/TrEMBL;Acc:Q06Z31] [ENSDART00000073962]
A_15_P576462	CN510876	LOC100150282	0.00135076	3.14895	AGENCOURT_22401367 NIH_ZGC_9 Danio rerio cDNA clone IMAGE:7274456 5', mRNA sequence [CN510876]
A_15_P244816	XM_693738		0.0212924	3.14879	pleckstrin homology-like domain, family B, member 1 [Source:HGNC Symbol;Acc:23697] [ENSDART00000113142]
A_15_P641256	NM_001100405	si:dkey-231l1.4	0.00129749	3.14497	Danio rerio si:dkey-231l1.4 (si:dkey-231l1.4), mRNA [NM_001100405]
A_15_P741866	NM_213200	gpm6aa	0.0436907	3.14301	Danio rerio glycoprotein M6Aa (gpm6aa), mRNA [NM_213200]
A_15_P658766	NM_131875	sox10	0.00791156	3.14112	Danio rerio SRY-box containing gene 10 (sox10), mRNA [NM_131875]
A_15_P670366	EH440970	sb:cb118	0.00922713	3.13609	FDR103-P00026-DEPE-F_L17 FDR103 Danio rerio cDNA clone FDR103-P00026-BR_L17 5', mRNA sequence [EH440970]
A_15_P185206	XM_682541	LOC559222	0.0197049	3.13255	PREDICTED: Danio rerio Activin receptor type-1B-like (LOC559222), mRNA [XM_682541]
A_15_P130141	XM_692109	LOC568758	0.0117719	3.13147	GB
A_15_P185836	DN898368		0.00157446	3.13078	integrin, beta 7 [Source:HGNC Symbol;Acc:6162] [ENSDART00000065057]
A_15_P109277	NM_001006011	phlda1	0.0143565	3.12975	Danio rerio pleckstrin homology-like domain, family A, member 1 (phlda1), mRNA [NM_001006011]
A_15_P516072	NM_001040369	tnfrsf9a	0.0464578	3.12957	Danio rerio tumor necrosis factor receptor superfamily, member 9a (tnfrsf9a), mRNA [NM_001040369]
A_15_P551477	NM_200669	ptpn12	0.0339824	3.12784	Danio rerio protein tyrosine phosphatase, non-receptor type 12 (ptpn12), mRNA [NM_200669]
A_15_P620781	NM_001080645	zgc:158657	0.0215228	3.12648	Danio rerio zgc:158657 (zgc:158657), mRNA [NM_001080645]
A_15_P243961		si:ch1073-76a20.1	0.0142745	3.1252	Novel protein similar to H.sapiens CORIN, corin, serine peptidase (CORIN) Fragment [Source:UniProtKB/TrEMBL;Acc:B0V3M2] [ENSDART00000104311]
A_15_P749206	NM_001105595	gamt	0.0427954	3.11983	Danio rerio guanidinoacetate N-methyltransferase (gamt), mRNA [NM_001105595]
A_15_P633526	NM_213454	zgc:55574	0.00540568	3.11694	Danio rerio zgc:55574 (zgc:55574), mRNA [NM_213454]
A_15_P193526	NM_001037683	tgfbr1a	0.0366922	3.11599	Danio rerio transforming growth factor, beta receptor I a (tgfbr1a), mRNA [NM_001037683]
A_15_P439270	BC154493		0.0206438	3.11489	LOC556764 protein Fragment [Source:UniProtKB/TrEMBL;Acc:Q1ECV0] [ENSDART00000017596]
A_15_P489190	XM_003198847		0.0088231	3.10174	Rep: Peroxisomal proliferator-activated receptor A-interacting complex 285 kDa protein (ATP-dependent helicase PRIC285) (PPAR-alpha- interacting complex protein 285) (PPAR-gamma DBD-interacting protein 1) (PDIP1). - Gallus gallus, partial (26%) [TC400655]
A_15_P644286	NM_001017734	si:dkey-53p21.1	0.0156354	3.09609	Danio rerio si:dkey-53p21.1 (si:dkey-53p21.1), mRNA [NM_001017734]
A_15_P248101	CK019370	zbtb7a	0.0204909	3.09405	Novel protein similar to vertebrate zinc finger and BTB domain containing 7 (ZBTB7) Fragment [Source:UniProtKB/TrEMBL;Acc:Q1LY63] [ENSDART00000089015]
A_15_P401172	XM_001345455		0.00718767	3.08896	GB
A_15_P711996	NM_001127477	zgc:175288	0.0401025	3.08478	Danio rerio zgc:175288 (zgc:175288), mRNA [NM_001127477]
A_15_P112817	XM_701233	wu:fb64b08	0.00262249	3.07945	PREDICTED: Danio rerio wu:fb64b08 (wu:fb64b08), mRNA [XM_701233]
A_15_P317381	NM_001161453	dicer1	0.023293	3.07926	Danio rerio Dicer1, Dcr-1 homolog (Drosophila) (dicer1), mRNA [NM_001161453]
A_15_P219626		slkb	0.0215345	3.0783	Danio rerio STE20-like kinase b (slkb), non-coding RNA [NR_023330]
A_15_P347320	NM_001045208	letm1	0.0378038	3.07448	Danio rerio leucine zipper-EF-hand containing transmembrane protein 1 (letm1), nuclear gene encoding mitochondrial protein, transcript variant 1, mRNA [NM_001045208]
A_15_P666196	NM_001076772	klf13	0.024923	3.07417	Danio rerio Kruppel-like factor 13 (klf13), mRNA [NM_001076772]
A_15_P105883	AY841759	prdm1a	0.0248044	3.07095	Danio rerio PR domain-containing 1 mRNA, complete cds. [AY841759]
A_15_P747921	NM_131768	cldni	0.00581201	3.07003	Danio rerio claudin i (cldni), mRNA [NM_131768]
A_15_P622471	NM_131447	pbx4	0.0054206	3.06218	Danio rerio pre-B-cell leukemia transcription factor 4 (pbx4), mRNA [NM_131447]
A_15_P620646	NM_001002754	rac3a	0.033274	3.05324	Danio rerio ras-related C3 botulinum toxin substrate 3a (rho family, small GTP binding protein Rac3) (rac3a), mRNA [NM_001002754]
A_15_P414450	NM_001077157	zgc:153019	0.0282695	3.05129	Danio rerio zgc:153019 (zgc:153019), mRNA [NM_001077157]
A_15_P484065	NM_001076630	zgc:153296	0.00543675	3.05041	Danio rerio zgc:153296 (zgc:153296), mRNA [NM_001076630]
A_15_P186481	XM_002662404	prkca	0.00321943	3.04764	Prkca protein Fragment [Source:UniProtKB/TrEMBL;Acc:Q6AXM3] [ENSDART00000086619]
A_15_P172666	NM_001040364	gatad1	0.012658	3.04632	Danio rerio GATA zinc finger domain containing 1 (gatad1), mRNA [NM_001040364]
A_15_P446860	XM_003200988		0.0490388	3.04383	PREDICTED: Danio rerio hypothetical LOC100006953 (LOC100006953), mRNA [XM_001345510]
A_15_P101572	NM_001080613	napepld	0.014741	3.04144	Danio rerio N-acyl phosphatidylethanolamine phospholipase D (napepld), mRNA [NM_001080613]
A_15_P286451			0.0371743	3.03354	Rep: Chromosome undetermined SCAF7454, whole genome shotgun sequence - Tetraodon nigroviridis (Green puffer), partial (59%) [TC444541]
A_15_P204566	BC121767		0.0430919	3.02656	Putative uncharacterized protein Fragment [Source:UniProtKB/TrEMBL;Acc:B1H1H8] [ENSDART00000015170]
A_15_P114791	NM_001077151	kctd13	0.00197367	3.01829	Danio rerio potassium channel tetramerisation domain containing 13 (kctd13), mRNA [NM_001077151]
A_15_P723856	NM_201484	ywhaqb	0.0438484	3.01015	Danio rerio tyrosine 3-monooxygenase/tryptophan 5-monooxygenase activation protein, theta polypeptide b (ywhaqb), mRNA [NM_201484]
A_15_P500828	XR_118006	LOC571321	0.000453268	3.00927	PREDICTED: Danio rerio NLR family, pyrin domain containing 1-like (LOC571321), mRNA [XM_694898]
A_15_P405550	BM154194	myo1c	0.00545895	3.00618	fv85c06.x1 Zebrafish SJD adult male II Danio rerio cDNA clone IMAGE:5543818 3', mRNA sequence [BM154194]
A_15_P652796	NM_001114845	hexa	0.0175953	3.0031	Danio rerio hexosaminidase A (alpha polypeptide) (hexa), mRNA [NM_001114845]
A_15_P168031	EH996622	LOC570100	0.0312931	2.99392	AGENCOURT_97793090 NIH_ZGC_7 Danio rerio cDNA clone IMAGE:9003998 5', mRNA sequence [EH996622]
A_15_P132856	NM_001083123	ar	0.0356943	2.99206	Danio rerio androgen receptor (ar), mRNA [NM_001083123]
A_15_P162851	NM_001077318	zgc:153764	0.0106291	2.98071	Danio rerio zgc:153764 (zgc:153764), mRNA [NM_001077318]
A_15_P264326	EV754589		0.0410804	2.98063	Novel protein similar to vertebrate thioredoxin reductase 2 (TXNRD2) Fragment [Source:UniProtKB/TrEMBL;Acc:B8JIR4] [ENSDART00000110987]
A_15_P730086	NM_001079956	pbxip1b	0.0303567	2.97877	Danio rerio pre-B-cell leukemia homeobox interacting protein 1b (pbxip1b), mRNA [NM_001079956]
A_15_P416155	NM_001123250	tapt1	0.0111708	2.97647	Danio rerio similar to FLJ90013 protein (tapt1), mRNA [NM_001123250]
A_15_P136541	XM_001334221		0.000181349	2.9746	PREDICTED: Danio rerio SMC (structural maintenace of chromosomes 1)-like 2-like, transcript variant 1 (LOC797354), mRNA [XM_001334221]
A_15_P662911	NM_001099425	zgc:165520	0.0060391	2.97456	Danio rerio zgc:165520 (zgc:165520), mRNA [NM_001099425]
A_15_P134751	NM_001030075		0.000651524	2.97312	Srrm2 protein [Source:UniProtKB/TrEMBL;Acc:Q503X8] [ENSDART00000130186]
A_15_P545668	NM_001128575	LOC100150220	0.0168746	2.97146	Danio rerio hypothetical protein LOC100150220 (LOC100150220), mRNA [NM_001128575]
A_15_P294206	NM_001076764	zgc:153384	0.0499948	2.96731	Danio rerio zgc:153384 (zgc:153384), mRNA [NM_001076764]
A_15_P310621	CK027726		0.0108563	2.96199	AGENCOURT_16620126 NIH_ZGC_7 Danio rerio cDNA clone IMAGE:7053363 5', mRNA sequence [CK027726]
A_15_P109286	NM_200708	ptena	0.0290849	2.9571	Danio rerio phosphatase and tensin homolog A (ptena), mRNA [NM_200708]
A_15_P110620	XM_692563	atrnl1	0.04139	2.95658	PREDICTED: Danio rerio wu:fj51h04 (wu:fj51h04), mRNA [XM_692563]
A_15_P714501	NM_214740	zgc:85947	0.0289761	2.95645	Danio rerio zgc:85947 (zgc:85947), mRNA [NM_214740]
A_15_P167396			0.0428743	2.95422	GB
A_15_P161051	NM_001045434	zgc:153278	0.0355224	2.9542	Danio rerio zgc:153278 (zgc:153278), mRNA [NM_001045434]
A_15_P517707	XM_689858	si:ch211-9d9.3	0.0187471	2.95085	Novel protein similar to vertebrate transglutaminase 1, K polypeptide (TGM1) Fragment [Source:UniProtKB/TrEMBL;Acc:B0R0Y4] [ENSDART00000027444]
A_15_P244642	CN023957		0.0065111	2.9506	AGENCOURT_20189941 NIH_ZGC_15 Danio rerio cDNA clone IMAGE:7225157 5', mRNA sequence [CN023957]
A_15_P191681	XM_001921931	LOC100003465	0.00917779	2.94457	Si:ch211-93f2.1 protein Fragment [Source:UniProtKB/TrEMBL;Acc:A9JRF7] [ENSDART00000104492]
A_15_P115142	NM_153658	epha4b	0.0339923	2.94003	Danio rerio eph receptor A4b (epha4b), mRNA [NM_153658]
A_15_P180301	BC122290	zgc:153431	0.0274584	2.93986	Danio rerio zgc:153431, mRNA (cDNA clone MGC:153431 IMAGE:8129947), complete cds. [BC122290]
A_15_P568562	NM_213481	gnb1b	0.0190652	2.93843	Danio rerio guanine nucleotide binding protein (G protein), beta polypeptide 1b (gnb1b), mRNA [NM_213481]
A_15_P185996	XM_003198823	LOC100003719	0.0481337	2.9335	GB
A_15_P150596	NM_001089376	si:rp71-10d23.3	0.037728	2.92018	Danio rerio si:rp71-10d23.3 (si:rp71-10d23.3), mRNA [NM_001089376]
A_15_P495057	NM_201484	ywhaqb	0.0467715	2.9155	Danio rerio tyrosine 3-monooxygenase/tryptophan 5-monooxygenase activation protein, theta polypeptide b (ywhaqb), mRNA [NM_201484]
A_15_P164941	NM_001080638	slc25a15a	0.0451256	2.91447	Danio rerio solute carrier family 25 (mitochondrial carrier; ornithine transporter) member 15a (slc25a15a), nuclear gene encoding mitochondrial protein, mRNA [NM_001080638]
A_15_P281776	NM_001077555	zgc:153898	0.0220858	2.91029	Danio rerio zgc:153898 (zgc:153898), mRNA [NM_001077555]
A_15_P213671			0.00935229	2.90975
A_15_P663836	NM_199604	map1lc3b	0.0325699	2.90952	Danio rerio microtubule-associated protein 1 light chain 3 beta (map1lc3b), mRNA [NM_199604]
A_15_P205526	NM_001045022	LOC563601	0.017748	2.90355	Danio rerio similar to transmembrane 4 superfamily member 1 (LOC563601), mRNA [NM_001045022]
A_15_P659216	BC164628	pdia2	0.0373819	2.90351	Danio rerio zgc:55398, mRNA (cDNA clone MGC:191803 IMAGE:100060112), complete cds. [BC164628]
A_15_P100080	NM_001114720	si:dkey-170o10.3	0.0188847	2.90058	Danio rerio si:dkey-170o10.3 (si:dkey-170o10.3), mRNA [NM_001114720]
A_15_P518137	NM_001113336	zgc:171831	0.0271813	2.89304	Danio rerio zgc:171831 (zgc:171831), mRNA [NM_001113336]
A_15_P346620	NM_001077341	zgc:153943	0.0377787	2.89279	Danio rerio zgc:153943 (zgc:153943), mRNA [NM_001077341]
A_15_P404980	BI839556		0.0219891	2.89207	patched domain containing 3 [Source:HGNC Symbol;Acc:24776] [ENSDART00000020982]
A_15_P174841	AJ488293	olig4	0.0348232	2.88657	Danio rerio oligodendrocyte transcription factor 4 (olig4), mRNA [NM_199514]
A_15_P273776	XM_001922115		0.00306873	2.88305	Uncharacterized protein C3orf63 (Retinoblastoma-associated protein RAP140)(CTCL tumor antigen se89-1) [Source:UniProtKB/Swiss-Prot;Acc:Q9UK61] [ENSDART00000009092]
A_15_P420075	XM_678423		0.0389175	2.88298	Rep: Collagen alpha-1(X) chain precursor. - Danio rerio, partial (20%) [TC425078]
A_15_P176671	NM_001033091	si:ch211-237l4.6	0.00789694	2.87499	Danio rerio si:ch211-237l4.6 (si:ch211-237l4.6), mRNA [NM_001033091]
A_15_P141341	NM_001083872	ghrl	0.0144948	2.86806	Danio rerio ghrelin/obestatin preprohormone (ghrl), mRNA [NM_001083872]
A_15_P247376	CN325198		0.014255	2.8667	AGENCOURT_21611866 NIH_ZGC_19 Danio rerio cDNA clone IMAGE:7256693 5', mRNA sequence [CN325198]
A_15_P721681	NM_001130192	pnrc2	0.0421399	2.86132	Danio rerio proline-rich nuclear receptor coactivator 2 (pnrc2), mRNA [NM_001130192]
A_15_P547952	BC090766	slc18a2	0.0055439	2.85822	Slc18a2 protein Fragment [Source:UniProtKB/TrEMBL;Acc:Q5CZP4] [ENSDART00000025466]
A_15_P167991	XM_001337528	LOC797114	0.0184183	2.8523	PREDICTED: Danio rerio Rho GTPase activating protein 1-like (LOC797114), mRNA [XM_001337528]
A_15_P452070		LOC100150118	0.0124936	2.84707	GB
A_15_P103078	NM_212667	dlat	0.0128583	2.84547	Danio rerio dihydrolipoamide S-acetyltransferase (E2 component of pyruvate dehydrogenase complex) (dlat), nuclear gene encoding mitochondrial protein, mRNA [NM_212667]
A_15_P550202			0.0084324	2.84176	PREDICTED: Danio rerio conserved hypothetical protein-like (LOC100332349), mRNA [XM_002661593]
A_15_P729581	DT065268	wu:fi71g09	0.00262023	2.84173	AGENCOURT_55705465 NIH_ZGC_21 Danio rerio cDNA clone IMAGE:7921627 5', mRNA sequence [DT065268]
A_15_P117869	BC068979		0.0247166	2.83831	solute carrier family 35 member C2 [Source:RefSeq peptide;Acc:NP_997808] [ENSDART00000054641]
A_15_P362741	XM_001920117		0.0406928	2.83062	Rep: Homolog of Homo sapiens Insulin receptor substrate-1 - Takifugu rubripes, partial (60%) [TC393307]
A_15_P768771	NM_200197	tmem110l	0.012471	2.82548	Danio rerio transmembrane protein 110, like (tmem110l), mRNA [NM_200197]
A_15_P113017	NM_200873	zgc:73142	0.00396965	2.82166	Danio rerio zgc:73142 (zgc:73142), mRNA [NM_200873]
A_15_P717171			0.00799186	2.81823	GB
A_15_P416840	NM_001002175	zgc:92432	0.0363802	2.81449	Danio rerio zgc:92432 (zgc:92432), mRNA [NM_001002175]
A_15_P110533	BC081496	galnt14	0.04647	2.81161	Danio rerio cDNA clone IMAGE:7249268. [BC081496]
A_15_P438180	NM_199909	cap1	0.000503958	2.81005	Danio rerio Cap1 CAP, adenylate cyclase-associated protein 1 (cap1), mRNA [NM_199909]
A_15_P108854	NM_199858	ldb3b	0.029723	2.80868	Danio rerio LIM domain binding 3b (ldb3b), mRNA [NM_199858]
A_15_P582052	XM_001343682	si:ch211-132g1.3	0.0246714	2.80705	Rep: SJCHGC03028 protein - Schistosoma japonicum (Blood fluke), partial (42%) [TC382353]
A_15_P120067	NM_194410	vax1	0.0221184	2.80393	Danio rerio ventral anterior homeobox 1 (vax1), mRNA [NM_194410]
A_15_P151881	NM_001045565	zgc:153609	0.0134941	2.79757	Danio rerio zgc:153609 (zgc:153609), mRNA [NM_001045565]
A_15_P117938	AF329815	igf1rb	0.00248717	2.78738	Danio rerio insulin-like growth factor 1 receptor mRNA, partial cds. [AF329815]
A_15_P628851	NM_194387	stat5.1	0.0189497	2.78385	Danio rerio signal transducer and activator of transcription 5.1 (stat5.1), mRNA [NM_194387]
A_15_P729906	NM_001098619	casp8l1	0.00990946	2.77979	Danio rerio caspase 8, apoptosis-related cysteine peptidase, like 1 (casp8l1), mRNA [NM_001098619]
A_15_P152786	NM_205575	tnni2a.3	0.0483613	2.77807	Danio rerio troponin I, skeletal, fast 2a.3 (tnni2a.3), mRNA [NM_205575]
A_15_P758016			0.0130172	2.77506	GB
A_15_P446335			0.0469658	2.77028	Rep: JmjC domain-containing histone demethylation protein 1D. - Danio rerio, complete [TC412272]
A_15_P203546	XM_683701	LOC560304	0.0228953	2.76464	PREDICTED: Danio rerio toll-like receptor 5-like (LOC560304), mRNA [XM_683701]
A_15_P643231	NM_001008612	wu:fc08a03	0.0128695	2.76332	Danio rerio wu:fc08a03 (wu:fc08a03), mRNA [NM_001008612]
A_15_P557292			0.00922915	2.76329	Rep: RNA binding motif, single stranded interacting protein 1 - Gallus gallus, partial (92%) [TC379670]
A_15_P744226	BC115172	cacnb4b	0.00837192	2.76109	Danio rerio calcium channel, voltage-dependent, beta 4b subunit, mRNA (cDNA clone IMAGE:7088783), complete cds. [BC115172]
A_15_P269776	XM_684615	LOC561209	0.00748475	2.7586	PREDICTED: Danio rerio solute carrier family 24 (sodium/potassium/calcium exchanger), member 3-like (LOC561209), mRNA [XM_684615]
A_15_P659501	NM_001005965	zgc:101859	0.0285807	2.7561	Danio rerio zgc:101859 (zgc:101859), mRNA [NM_001005965]
A_15_P518452	XM_684040	LOC560645	0.00558375	2.75527	PREDICTED: Danio rerio glycerophosphodiester phosphodiesterase domain containing 5-like (LOC560645), mRNA [XM_684040]
A_15_P117361	NM_131224	qk	0.00700785	2.75241	Danio rerio quaking (qk), mRNA [NM_131224]
A_15_P166836	XM_001920553		0.00239611	2.75119	spermatogenesis associated 20 [Source:HGNC Symbol;Acc:26125] [ENSDART00000066288]
A_15_P215956	NM_199915	mrpl39	0.0137692	2.75083	Danio rerio mitochondrial ribosomal protein L39 (mrpl39), nuclear gene encoding mitochondrial protein, mRNA [NM_199915]
A_15_P625291	NM_001128234	slc30a10	0.0364542	2.74845	Danio rerio solute carrier family 30 (zinc transporter), member 10 (slc30a10), mRNA [NM_001128234]
A_15_P512867	NM_001081749	znf346	0.015978	2.74681	Danio rerio zinc finger protein 346 (znf346), mRNA [NM_001081749]
A_15_P198106	XM_003199759		0.00494338	2.73838	Uncharacterized protein C10orf46 [Source:UniProtKB/Swiss-Prot;Acc:Q86Y37] [ENSDART00000038120]
A_15_P106778	NM_001002653	serpinb1	0.0152365	2.73508	Danio rerio serpin peptidase inhibitor, clade B (ovalbumin), member 1 (serpinb1), mRNA [NM_001002653]
A_15_P130746	NM_131467	pparg	0.00387579	2.73481	Danio rerio peroxisome proliferator activated receptor gamma (pparg), mRNA [NM_131467]
A_15_P649746	NM_001005395	ubtf	0.00901098	2.73291	Danio rerio upstream binding transcription factor, RNA polymerase I (ubtf), mRNA [NM_001005395]
A_15_P709421			0.0346937	2.72663	GB
A_15_P444705			0.0310799	2.72652	GB
A_15_P669246	NM_205652	zgc:77390	0.00149845	2.7261	Danio rerio zgc:77390 (zgc:77390), mRNA [NM_205652]
A_15_P758881	XM_001919091		0.0177592	2.72023	GB
A_15_P107318	NM_200806	rprmb	0.0263866	2.71786	Danio rerio reprimo, TP53 dependent G2 arrest mediator candidate b (rprmb), mRNA [NM_200806]
A_15_P150676	BC122235	zgc:153316	0.0285325	2.7169	Danio rerio zgc:153316 (zgc:153316), mRNA [NM_001076731]
A_15_P708926	NM_001077580	dcaf12	0.00804195	2.71592	Danio rerio DDB1 and CUL4 associated factor 12 (dcaf12), mRNA [NM_001077580]
A_15_P103854	NM_131235	gata5	0.038059	2.71576	Danio rerio GATA-binding protein 5 (gata5), mRNA [NM_131235]
A_15_P114894	NM_001042721	slc2a2	0.0434577	2.71545	Danio rerio solute carrier family 2 (facilitated glucose transporter), member 2 (slc2a2), mRNA [NM_001042721]
A_15_P164646	NM_001030091	prkcz	0.0325912	2.71053	Danio rerio protein kinase C, zeta (prkcz), mRNA [NM_001030091]
A_15_P765416	BC068425	LOC407704	0.0308146	2.71022	Danio rerio hypothetical protein LOC407704, mRNA (cDNA clone IMAGE:6960922), partial cds. [BC068425]
A_15_P628541	NM_001017562	lhfpl2	0.0406428	2.70535	Danio rerio lipoma HMGIC fusion partner-like 2 (lhfpl2), mRNA [NM_001017562]
A_15_P417935	NM_001002648	slc38a3	0.012418	2.70458	Danio rerio solute carrier family 38, member 3 (slc38a3), mRNA [NM_001002648]
A_15_P346845	NM_001110124	rpz5	0.0286158	2.70225	Danio rerio rapunzel 5 (rpz5), mRNA [NM_001110124]
A_15_P290491	XM_001921388	sema4g	0.0165108	2.69579	Semaphorin 4g Fragment [Source:UniProtKB/TrEMBL;Acc:B6E510] [ENSDART00000111365]
A_15_P218071	NM_001005586	plp1b	0.00832634	2.69559	Danio rerio proteolipid protein 1b (plp1b), mRNA [NM_001005586]
A_15_P268376		si:dkey-196h17.4	0.00710359	2.69486	PREDICTED: Danio rerio si:dkey-196h17.4 (si:dkey-196h17.4), mRNA [XM_001335463]
A_15_P114377	NM_212757	ywhai	0.0450909	2.69153	Danio rerio tyrosine 3-monooxygenase/tryptophan 5-monooxygenase activation protein, iota polypeptide (ywhai), mRNA [NM_212757]
A_15_P173311	NM_200854	myoz2b	0.0384803	2.68995	Danio rerio myozenin 2b (myoz2b), mRNA [NM_200854]
A_15_P207361	NM_001079834	wnt5a	0.0258559	2.68941	Danio rerio wingless-type MMTV integration site family, member 5a (wnt5a), mRNA [NM_001079834]
A_15_P156556	EE706499	LOC572542	0.0394306	2.68937	AGENCOURT_87965343 NIH_ZGC_27 Danio rerio cDNA clone IMAGE:8778520 5', mRNA sequence [EE706499]
A_15_P627011	NM_001039460	zfpm1	0.00619373	2.68612	Danio rerio zinc finger protein, multitype 1 (zfpm1), mRNA [NM_001039460]
A_15_P110107	BC057470		0.00948453	2.68247	Ubiquitin carboxyl-terminal hydrolase Fragment (EC 3.1.2.15) [Source:UniProtKB/TrEMBL;Acc:Q6PFP7] [ENSDART00000123883]
A_15_P747161	NM_200003	h3f3c	0.0395694	2.68193	Danio rerio H3 histone, family 3C (h3f3c), mRNA [NM_200003]
A_15_P206166	NM_001044846	slain2	0.0084605	2.67466	Danio rerio SLAIN motif family, member 2 (slain2), mRNA [NM_001044846]
A_15_P649121	NM_207182	itsn1	0.029151	2.67197	Danio rerio intersectin 1 (SH3 domain protein) (itsn1), mRNA [NM_207182]
A_15_P135296	XM_002662079		0.0302488	2.67125	GB
A_15_P151821	NM_200677	irf7	0.0401265	2.65871	Danio rerio interferon regulatory factor 7 (irf7), mRNA [NM_200677]
A_15_P161521	NM_001080992	si:dkey-231l1.6	0.00310085	2.65373	Danio rerio si:dkey-231l1.6 (si:dkey-231l1.6), mRNA [NM_001080992]
A_15_P192001	NM_001122745	ches1	0.00441245	2.65238	Danio rerio checkpoint suppressor 1 (ches1), mRNA [NM_001122745]
A_15_P249581	BC114317		0.0234414	2.6507	Danio rerio cDNA clone IMAGE:7996134. [BC114317]
A_15_P728226	NM_213425	agpat3	0.0363539	2.64796	Danio rerio 1-acylglycerol-3-phosphate O-acyltransferase 3 (agpat3), mRNA [NM_213425]
A_15_P115525	NM_001003460	zgc:91896	0.00570949	2.64754	Danio rerio zgc:91896 (zgc:91896), mRNA [NM_001003460]
A_15_P110417	BC153962	zgc:161979	0.0443402	2.64707	Danio rerio cDNA clone IMAGE:7286037. [BC153962]
A_15_P740683	XM_002665367		0.0074081	2.64706	GB
A_15_P720846	NM_001033734	zgc:114076	0.0245336	2.64157	Danio rerio zgc:114076 (zgc:114076), mRNA [NM_001033734]
A_15_P108696	NM_001007400	cyp3c1l2	0.0065925	2.64116	Danio rerio cytochrome P450, family 3, subfamily c, polypeptide 1 like, 2 (cyp3c1l2), mRNA [NM_001007400]
A_15_P136451	NM_001135631	atp2b1b	0.0123712	2.64054	Danio rerio ATPase, Ca++ transporting, plasma membrane 1b (atp2b1b), mRNA [NM_001135631]
A_15_P746771	NM_001077276	zgc:153948	0.0368491	2.63797	Danio rerio zgc:153948 (zgc:153948), mRNA [NM_001077276]
A_15_P632421	NM_001002299	ptprub	0.0159665	2.63788	Danio rerio protein tyrosine phosphatase, receptor type, U, b (ptprub), mRNA [NM_001002299]
A_15_P158026	NM_131482	robo3	0.0468783	2.63592	Danio rerio roundabout homolog 3 (robo3), mRNA [NM_131482]
A_15_P576397	NM_213556	junb	0.0393705	2.63375	Danio rerio jun B proto-oncogene (junb), mRNA [NM_213556]
A_15_P364250			0.0410764	2.63324	GB
A_15_P631456	NM_001127475	zgc:175175	0.0323759	2.62888	Danio rerio zgc:175175 (zgc:175175), mRNA [NM_001127475]
A_15_P227726	XM_682327		0.0474745	2.62825	PREDICTED: Danio rerio si:ch211-214j24.9 (si:ch211-214j24.9), mRNA [XM_682327]
A_15_P398690	NM_212768	mbd2	0.0342493	2.62486	Danio rerio methyl-CpG binding domain protein 2 (mbd2), mRNA [NM_212768]
A_15_P657261	BC098597	il1b	0.0395056	2.62393	interleukin 1, beta [Source:RefSeq peptide;Acc:NP_998009] [ENSDART00000015991]
A_15_P374980	NM_001109826	cdc37l1	0.0172122	2.61834	Danio rerio CDC37 cell division cycle 37 homolog (S. cerevisiae)-like 1 (cdc37l1), mRNA [NM_001109826]
A_15_P177321	NM_199213	mbtps1	0.0176431	2.61733	Danio rerio membrane-bound transcription factor protease, site 1 (mbtps1), mRNA [NM_199213]
A_15_P136756	BC155090		0.0484475	2.61533	F-box protein 31 [Source:HGNC Symbol;Acc:16510] [ENSDART00000089642]
A_15_P119858	CA473471	LOC555208	0.00132467	2.61515	Novel GTPase activating protein Fragment [Source:UniProtKB/TrEMBL;Acc:Q1LVY2] [ENSDART00000088460]
A_15_P620771	NM_001020515	dpysl5b	0.0249527	2.61035	Danio rerio dihydropyrimidinase-like 5b (dpysl5b), mRNA [NM_001020515]
A_15_P183361	CK686720	LOC100333780	0.00942902	2.60945	ZF101-P00041-DEPE-F_D13 GISZF101 Danio rerio cDNA clone IMAGE:7149471 5', mRNA sequence [CK686720]
A_15_P102704	NM_212794	sertad2	0.0351867	2.60658	Danio rerio SERTA domain containing 2 (sertad2), mRNA [NM_212794]
A_15_P120168	XM_001923303	LOC100149007	0.0160693	2.60109	Rep: Chromosome undetermined SCAF7780, whole genome shotgun sequence - Tetraodon nigroviridis (Green puffer), partial (34%) [TC379249]
A_15_P631886	NM_001005395	ubtf	0.0314139	2.60108	Danio rerio upstream binding transcription factor, RNA polymerase I (ubtf), mRNA [NM_001005395]
A_15_P112690	NM_001044950	si:dkey-159a18.7	0.0135815	2.60073	Danio rerio si:dkey-159a18.7 (si:dkey-159a18.7), mRNA [NM_001044950]
A_15_P706409	NM_198869	apeh	0.0478094	2.60041	Danio rerio acylpeptide hydrolase (apeh), mRNA [NM_198869]
A_15_P741891			0.0397517	2.59698	PREDICTED: Danio rerio hypothetical LOC100148318 (LOC100148318), mRNA [XM_001922745]
A_15_P772306			0.0487824	2.59389	GB
A_15_P705451	NM_207052	midn	0.0129434	2.59103	Danio rerio midnolin (midn), mRNA [NM_207052]
A_15_P102441	XM_696267	LOC572542	0.0224281	2.58112	Rep: Chromosome 6 SCAF14737, whole genome shotgun sequence - Tetraodon nigroviridis (Green puffer), complete [TC378585]
A_15_P102558	NM_001002312	ift172	0.0202176	2.57744	Danio rerio intraflagellar transport 172 (ift172), mRNA [NM_001002312]
A_15_P117608	NM_001122945	pkib	0.0233823	2.57212	Danio rerio protein kinase (cAMP-dependent, catalytic) inhibitor beta (pkib), mRNA [NM_001122945]
A_15_P637567	NM_001012658	pcdh1gb2	0.00440603	2.57191	Danio rerio protocadherin 1 gamma b 2 (pcdh1gb2), mRNA [NM_001012658]
A_15_P646349	NM_001082997	si:dkey-23c22.6	0.00369049	2.57133	Danio rerio si:dkey-23c22.6 (si:dkey-23c22.6), mRNA [NM_001082997]
A_15_P107347	NM_131317	mef2d	0.0115415	2.57061	Danio rerio myocyte enhancer factor 2d (mef2d), mRNA [NM_131317]
A_15_P138246	NM_131463	nr5a2	0.0228077	2.56956	Danio rerio nuclear receptor subfamily 5, group A, member 2 (nr5a2), mRNA [NM_131463]
A_15_P759936	NM_001003944	actr3	0.00719617	2.56558	Danio rerio ARP3 actin-related protein 3 homolog (yeast) (actr3), mRNA [NM_001003944]
A_15_P763341	NM_212890	ift122	0.0171324	2.55505	Danio rerio intraflagellar transport 122 homolog (Chlamydomonas) (ift122), mRNA [NM_212890]
A_15_P664266	NM_212980	xpnpep1	0.0215849	2.55463	Danio rerio X-prolyl aminopeptidase (aminopeptidase P) 1, soluble (xpnpep1), mRNA [NM_212980]
A_15_P110884	NM_001003533	bag3	0.0423484	2.55387	Danio rerio BCL2-associated athanogene 3 (bag3), mRNA [NM_001003533]
A_15_P258276	XM_002661846		0.022351	2.55095	Rep: LReO_3 protein - Oryzias latipes (Medaka fish) (Japanese ricefish), partial (55%) [TC403033]
A_15_P306776	NM_213245	tdh	0.0230575	2.54912	Danio rerio L-threonine dehydrogenase (tdh), mRNA [NM_213245]
A_15_P289481	NM_212866	zgc:77051	0.00316834	2.54853	Danio rerio zgc:77051 (zgc:77051), mRNA [NM_212866]
A_15_P621436	NM_001020724	zgc:113307	0.0051322	2.5484	Danio rerio zgc:113307 (zgc:113307), mRNA [NM_001020724]
A_15_P711031	NM_199586	actn4	0.0230491	2.54819	Danio rerio actinin, alpha 4 (actn4), mRNA [NM_199586]
A_15_P699566	NM_001089348	si:xx-bac7cse.2	0.0427085	2.54645	Danio rerio si:xx-bac7cse.2 (si:xx-bac7cse.2), mRNA [NM_001089348]
A_15_P208466	NM_001039818	zgc:136799	0.0459857	2.54502	Danio rerio zgc:136799 (zgc:136799), mRNA [NM_001039818]
A_15_P502757	CT640649		0.0029922	2.53688	general transcription factor IIIC, polypeptide 1, alpha 220kDa [Source:HGNC Symbol;Acc:4664] [ENSDART00000124264]
A_15_P395520	CA975329		0.00123262	2.53666	AGENCOURT_11282227 NCI_CGAP_ZEmb2 Danio rerio cDNA clone IMAGE:6802820 5', mRNA sequence [CA975329]
A_15_P118477	NM_200883	gne	0.0158999	2.53364	Danio rerio glucosamine (UDP-N-acetyl)-2-epimerase/N-acetylmannosamine kinase (gne), mRNA [NM_200883]
A_15_P102483	XM_002664019		0.0120899	2.53061	PREDICTED: Danio rerio kinesin family member 5B, b (kif5bb), mRNA [XM_002664019]
A_15_P108308	NM_200953	zgc:66299	0.00746396	2.52473	Danio rerio zgc:66299 (zgc:66299), mRNA [NM_200953]
A_15_P659286	NM_131719	cdk5	0.0177119	2.52415	Danio rerio cyclin-dependent protein kinase 5 (cdk5), mRNA [NM_131719]
A_15_P400260	NM_194386	tgfb3	0.0325912	2.51874	Danio rerio transforming growth factor, beta 3 (tgfb3), mRNA [NM_194386]
A_15_P108460	BC066705	hbegfb	0.0428765	2.51385	Danio rerio heparin-binding EGF-like growth factor b (hbegfb), mRNA [NM_001100401]
A_15_P103730	XM_002665586		0.0369093	2.51385	Pum1 protein [Source:UniProtKB/TrEMBL;Acc:Q7SXY5] [ENSDART00000122308]
A_15_P103638	NM_001007428	cadm4	0.00575248	2.51366	Danio rerio cell adhesion molecule 4 (cadm4), mRNA [NM_001007428]
A_15_P712438	NM_001114702	zgc:174710	0.0275455	2.51339	Danio rerio zgc:174710 (zgc:174710), mRNA [NM_001114702]
A_15_P764086	NM_001201469	gnao1b	0.0315041	2.51255	guanine nucleotide binding protein (G protein), alpha activating activity polypeptide O, b [Source:RefSeq peptide;Acc:NP_957122] [ENSDART00000052346]
A_15_P208221	NM_001080195	zgc:158687	0.00678494	2.51194	Danio rerio zgc:158687 (zgc:158687), mRNA [NM_001080195]
A_15_P675851	NM_200837	zgc:73359	0.0217748	2.51091	Danio rerio zgc:73359 (zgc:73359), mRNA [NM_200837]
A_15_P772086			0.00576312	2.51066	GB
A_15_P475330	NM_001044900	ighmbp2l	0.0228747	2.50811	Danio rerio immunoglobulin mu binding protein 2, like (ighmbp2l), mRNA [NM_001044900]
A_15_P417630	XM_001924009		0.0353464	2.50759	T-cell lymphoma invasion and metastasis 1 [Source:HGNC Symbol;Acc:11805] [ENSDART00000110751]
A_15_P101476	NM_201175	oxsr1b	0.0357023	2.50753	Danio rerio oxidative-stress responsive 1b (oxsr1b), mRNA [NM_201175]
A_15_P208311	NM_001003446	cpa2	0.0486752	2.50236	Danio rerio carboxypeptidase A2 (pancreatic) (cpa2), mRNA [NM_001003446]
A_15_P740311	NM_001077583	zmynd11	0.00795198	2.50051	Danio rerio zinc finger, MYND domain containing 11 (zmynd11), transcript variant 2, mRNA [NM_001077583]
A_15_P115162	NM_212912	tmed7	0.0237054	2.49874	Danio rerio transmembrane emp24 protein transport domain containing 7 (tmed7), mRNA [NM_212912]
A_15_P518772	AI882800	wu:fd21d09	0.0280289	2.49807	fd21d09.x1 Sugano Kawakami zebrafish DRA Danio rerio cDNA clone IMAGE:2352209 3', mRNA sequence [AI882800]
A_15_P274971	NM_001080991	narfl	0.0198731	2.49707	Danio rerio nuclear prelamin A recognition factor-like (narfl), mRNA [NM_001080991]
A_15_P220126	NM_201497	sh3gl1b	0.0314811	2.49669	Danio rerio SH3-domain GRB2-like 1b (sh3gl1b), mRNA [NM_201497]
A_15_P157821	NM_001012656	pcdh1gc5	0.00512498	2.48388	Danio rerio protocadherin 1 gamma c 5 (pcdh1gc5), mRNA [NM_001012656]
A_15_P308471	NM_001134684	lrp6	0.000879364	2.48326	Danio rerio low-density lipoprotein receptor-related protein 6 (lrp6), mRNA [NM_001134684]
A_15_P705201	XM_003201364		0.035347	2.47798	GB
A_15_P101874	NM_200404	cldn15a	0.0388226	2.4758	Danio rerio claudin 15a (cldn15a), mRNA [NM_200404]
A_15_P432705	NM_001077340	klhl24	0.00686396	2.47474	Danio rerio kelch-like 24 (Drosophila) (klhl24), mRNA [NM_001077340]
A_15_P146856	NM_001128795	si:dkeyp-110c7.1	0.00688112	2.47472	Danio rerio si:dkeyp-110c7.1 (si:dkeyp-110c7.1), mRNA [NM_001128795]
A_15_P118392	NM_198878	rbpja	0.00329029	2.46657	Danio rerio recombination signal binding protein for immunoglobulin kappa J region a (rbpja), mRNA [NM_198878]
A_15_P226736	NM_001080074	zgc:158316	0.0226627	2.46346	Danio rerio zgc:158316 (zgc:158316), mRNA [NM_001080074]
A_15_P759911	XM_002663352		0.0116013	2.46114	GB
A_15_P177111	NM_001007135	mtdha	0.0389668	2.45181	Danio rerio metadherin a (mtdha), mRNA [NM_001007135]
A_15_P484040	NM_213304	socs3b	0.00891681	2.45088	Danio rerio suppressor of cytokine signaling 3b (socs3b), mRNA [NM_213304]
A_15_P196861	NM_001082933	zgc:163080	0.0183666	2.45076	Danio rerio zgc:163080 (zgc:163080), mRNA [NM_001082933]
A_15_P106754	BC092881	zgc:110331	0.030302	2.44896	Danio rerio zgc:110331 (zgc:110331), mRNA [NM_001017800]
A_15_P201471	NM_205594	mmadhc	0.0220685	2.44812	Danio rerio methylmalonic aciduria (cobalamin deficiency) cblD type, with homocystinuria (mmadhc), nuclear gene encoding mitochondrial protein, mRNA [NM_205594]
A_15_P206541	NM_001007778	gpsm1	0.0132438	2.44802	Danio rerio AGS3 (gpsm1), mRNA [NM_001007778]
A_15_P772147	XM_001919239		0.0025088	2.44709	PREDICTED: Danio rerio hypothetical LOC100149022 (LOC100149022), mRNA [XM_001919239]
A_15_P551952	XM_001338439		0.048538	2.4458	Rep: Synaptotagmin-15 (Synaptotagmin XV) (SytXV) (Chr10Syt). - Gallus gallus, partial (23%) [TC418833]
A_15_P764331	BC134136	LOC799067	0.033386	2.44524	Danio rerio cDNA clone IMAGE:7235780. [BC134136]
A_15_P136596	NM_131517	spon1b	0.0258163	2.44305	Danio rerio spondin 1b (spon1b), mRNA [NM_131517]
A_15_P664756	NM_001127369	npb	0.0122174	2.43965	Danio rerio neuropeptide B (npb), mRNA [NM_001127369]
A_15_P709036	XM_002660676		0.0321558	2.43841	Rep: ABC transporter, nucleotide binding/ATPase protein - Sagittula stellata E-37, partial (5%) [TC408712]
A_15_P374975			0.0384464	2.43812	GB
A_15_P115081	BC057521	si:ch211-81a5.7	0.0463887	2.43748	Danio rerio si:ch211-81a5.7 (si:ch211-81a5.7), mRNA [NM_001044879]
A_15_P108944	NM_001017642	zgc:110224	0.0208128	2.43588	Danio rerio zgc:110224 (zgc:110224), mRNA [NM_001017642]
A_15_P169743	NM_001080093	si:busm1-118j2.5	0.0396309	2.43408	Danio rerio si:busm1-118j2.5 (si:busm1-118j2.5), mRNA [NM_001080093]
A_15_P745161	NM_001089519	zgc:158262	0.034944	2.43348	Danio rerio zgc:158262 (zgc:158262), mRNA [NM_001089519]
A_15_P283161	XM_003199180		0.0020215	2.42974	GB
A_15_P182581	NM_212568	ppp1r10	0.0027234	2.42958	Danio rerio protein phosphatase 1, regulatory subunit 10 (ppp1r10), mRNA [NM_212568]
A_15_P653465	NM_001135131	slc12a10.3	0.0319931	2.42913	Danio rerio slc12a10.3 solute carrier family 12 (sodium/potassium/chloride transporters), member 10.3 (slc12a10.3), mRNA [NM_001135131]
A_15_P102427	NM_200872	becn1	0.0344222	2.42847	Danio rerio beclin 1 (coiled-coil, myosin-like BCL2 interacting protein) (becn1), mRNA [NM_200872]
A_15_P679636	NM_001080629	zgc:158868	0.00498871	2.42782	Danio rerio zgc:158868 (zgc:158868), mRNA [NM_001080629]
A_15_P158671	NM_001114983	si:ch211-152c2.4	0.0464201	2.42719	Danio rerio si:ch211-152c2.4 (si:ch211-152c2.4), mRNA [NM_001114983]
A_15_P174806	NM_001080012	hhip	0.0331924	2.42716	Danio rerio hedgehog interacting protein (hhip), mRNA [NM_001080012]
A_15_P737691	NM_001122945	pkib	0.033397	2.42668	Danio rerio protein kinase (cAMP-dependent, catalytic) inhibitor beta (pkib), mRNA [NM_001122945]
A_15_P620896	NM_001076576	zgc:153722	0.0447128	2.42607	Danio rerio zgc:153722 (zgc:153722), mRNA [NM_001076576]
A_15_P119354	BC066372	smarca4	0.0389414	2.42558	Danio rerio SWI/SNF related, matrix associated, actin dependent regulator of chromatin, subfamily a, member 4, mRNA (cDNA clone IMAGE:6962767), complete cds. [BC066372]
A_15_P753216	NM_001079981	isoc1	0.0195017	2.42272	Danio rerio isochorismatase domain containing 1 (isoc1), mRNA [NM_001079981]
A_15_P113670	BC093427		0.0410133	2.42079	Si:dkey-16g11.3 protein Fragment [Source:UniProtKB/TrEMBL;Acc:Q561Q2] [ENSDART00000002118]
A_15_P338715	NM_213062	uba1	0.0349286	2.42074	Danio rerio ubiquitin-like modifier activating enzyme 1 (uba1), mRNA [NM_213062]
A_15_P461390	NM_001045561	zgc:152808	0.0338438	2.41441	Danio rerio zgc:152808 (zgc:152808), mRNA [NM_001045561]
A_15_P630136	NM_001006020	ccdc149a	0.0401435	2.41303	Danio rerio coiled-coil domain containing 149a (ccdc149a), mRNA [NM_001006020]
A_15_P691541	NM_199824	arl8	0.0348628	2.40974	Danio rerio ADP-ribosylation factor-like 8 (arl8), mRNA [NM_199824]
A_15_P712006	XM_001923619	LOC100148221	0.0193827	2.40835	PREDICTED: Danio rerio polytene protein-like, transcript variant 1 (LOC100148221), mRNA [XM_001923619]
A_15_P283631	NM_201486	clic4	0.0149146	2.40791	Danio rerio chloride intracellular channel 4 (clic4), nuclear gene encoding mitochondrial protein, mRNA [NM_201486]
A_15_P744906	NM_001030183	per1a	0.0474528	2.40405	Danio rerio period homolog 1a (Drosophila) (per1a), mRNA [NM_001030183]
A_15_P113868	NM_001045317	zgc:136844	0.0242442	2.40281	Danio rerio zgc:136844 (zgc:136844), mRNA [NM_001045317]
A_15_P656071	AM941359	ftr23	0.0463036	2.4009	Danio rerio partial mRNA for finTRIM family protein (ftr23 gene), clone c108c69. [AM941359]
A_15_P470005			0.00096072	2.39723	PREDICTED: Danio rerio leucine rich repeat containing 4.1 (lrrc4.1), mRNA [XM_001343916]
A_15_P681901	EE716300	wu:fb71c11	0.0384856	2.39701	AGENCOURT_88075251 NIH_ZGC_26 Danio rerio cDNA clone IMAGE:8773363 5', mRNA sequence [EE716300]
A_15_P117799	NM_212890	ift122	0.0225401	2.39214	Danio rerio intraflagellar transport 122 homolog (Chlamydomonas) (ift122), mRNA [NM_212890]
A_15_P205721	NM_001100145	kif3b	0.0209424	2.39209	Danio rerio kinesin family member 3B (kif3b), mRNA [NM_001100145]
A_15_P449320	XM_692151	LOC568796	0.0213766	2.39055	PREDICTED: Danio rerio protocadherin 11 X-linked-like (LOC568796), mRNA [XM_692151]
A_15_P103756	NM_200691	tuba8l2	0.0446167	2.38994	Danio rerio tubulin, alpha 8 like 2 (tuba8l2), mRNA [NM_200691]
A_15_P630726	NM_131517	spon1b	0.00618373	2.38808	Danio rerio spondin 1b (spon1b), mRNA [NM_131517]
A_15_P729106	NM_001128231	lmo7a	0.0117138	2.38718	Danio rerio LIM domain only 7a (lmo7a), mRNA [NM_001128231]
A_15_P144901	BC091826		0.0165562	2.38458	pyruvate carboxylase, mitochondrial [Source:RefSeq peptide;Acc:NP_571625] [ENSDART00000121763]
A_15_P490087	XM_002665239	LOC100331590	0.033493	2.37949	Rep: Tau-tubulin kinase 2 . - Takifugu rubripes, partial (56%) [TC407177]
A_15_P165271	NM_001159512	tmprss13a	0.0476337	2.37719	Danio rerio transmembrane protease, serine 13a (tmprss13a), mRNA [NM_001159512]
A_15_P190961	BC122417	LOC794500	0.0339311	2.37648	LOC794500 protein Fragment [Source:UniProtKB/TrEMBL;Acc:A1L2D4] [ENSDART00000085962]
A_15_P494117	NM_199861	ptplb	0.0326316	2.3714	Danio rerio protein tyrosine phosphatase-like (proline instead of catalytic arginine), member b (ptplb), mRNA [NM_199861]
A_15_P111324	NM_213510	gyg1	0.0287542	2.37094	Danio rerio glycogenin 1 (gyg1), mRNA [NM_213510]
A_15_P675176	NM_200767	chchd2	0.0482769	2.36839	Danio rerio coiled-coil-helix-coiled-coil-helix domain containing 2 (chchd2), nuclear gene encoding mitochondrial protein, mRNA [NM_200767]
A_15_P176766	NM_001100149		0.045077	2.36729	Zgc:165650 protein [Source:UniProtKB/TrEMBL;Acc:A6H8T9] [ENSDART00000129206]
A_15_P267446	EB893710	LOC100333627	0.0151581	2.36625	11054582 ZF26XL Danio rerio cDNA clone 3518372, mRNA sequence [EB893710]
A_15_P649951	NM_201083	fus	0.0143162	2.36532	Danio rerio fusion (involved in t(12;16) in malignant liposarcoma) (fus), mRNA [NM_201083]
A_15_P113263	XM_701955	si:ch211-232m7.1	0.00836989	2.36501	Sb:cb627 protein Fragment [Source:UniProtKB/TrEMBL;Acc:A4QN46] [ENSDART00000130734]
A_15_P669621	NM_001160020	slc25a25b	0.0351324	2.3643	Danio rerio solute carrier family 25 (mitochondrial carrier; phosphate carrier), member 25b (slc25a25b), nuclear gene encoding mitochondrial protein, mRNA [NM_001160020]
A_15_P408770	XM_693557	LOC570116	0.0493742	2.36414	Novel protein similar to H.sapiens LMO6, LIM domain only 6 (LMO6) Fragment [Source:UniProtKB/TrEMBL;Acc:B0S6H5] [ENSDART00000113159]
A_15_P574202	EL646590		0.0124551	2.36321	AGENCOURT_97945145 NIH_ZGC_10 Danio rerio cDNA clone IMAGE:9005968 5', mRNA sequence [EL646590]
A_15_P750141	NM_001089448	zgc:162946	0.0362091	2.36279	Danio rerio zgc:162946 (zgc:162946), mRNA [NM_001089448]
A_15_P130461	NM_001007159	azin1b	0.00376632	2.36103	Danio rerio antizyme inhibitor 1b (azin1b), mRNA [NM_001007159]
A_15_P202601	EH588035	LOC792891	0.0164548	2.35732	FDR306-P00027-DEPE-F_A23 FDR306 Danio rerio cDNA clone FDR306-P00027-BR_A23 5', mRNA sequence [EH588035]
A_15_P372530	XM_001339849	LOC799543	0.0101577	2.35568	PREDICTED: Danio rerio solute carrier family 15, member 5-like (LOC799543), mRNA [XM_001339849]
A_15_P655941	NM_130916	inhbaa	0.0416583	2.35565	Danio rerio inhibin, beta Aa (inhbaa), mRNA [NM_130916]
A_15_P510427	NM_001083826	ryk	0.0335776	2.35372	Danio rerio receptor-like tyrosine kinase (ryk), mRNA [NM_001083826]
A_15_P738521	NM_001083868	crfb4	0.00978124	2.35281	Danio rerio cytokine receptor family member b4 (crfb4), mRNA [NM_001083868]
A_15_P111688	NM_199738	scrn3	0.0161711	2.35249	Danio rerio secernin 3 (scrn3), mRNA [NM_199738]
A_15_P772746	XR_084227	LOC100004946	0.0378098	2.3516	PREDICTED: Danio rerio transient receptor potential cation channel, subfamily M, member 4-like (LOC100004946), miscRNA [XR_084227]
A_15_P112422	NM_001003606	fam49a	0.00955669	2.3491	Danio rerio family with sequence similarity 49, member A (fam49a), mRNA [NM_001003606]
A_15_P543617	DT065765		0.0359032	2.34879	tuberous sclerosis 2 [Source:HGNC Symbol;Acc:12363] [ENSDART00000122071]
A_15_P551787	XM_690325		0.00650352	2.34675	Novel protein similar to human and mouse pappalysin 2 (PAPPA2) Fragment [Source:UniProtKB/TrEMBL;Acc:B0UY77] [ENSDART00000111730]
A_15_P113238	NM_001002444	decr1	0.0148866	2.346	Danio rerio 2,4-dienoyl CoA reductase 1, mitochondrial (decr1), nuclear gene encoding mitochondrial protein, mRNA [NM_001002444]
A_15_P279966	XM_002667664		0.0409323	2.3446
A_15_P745736	NM_001115142	snrnp48	0.0394228	2.34412	Danio rerio small nuclear ribonucleoprotein 48 (U11/U12) (snrnp48), mRNA [NM_001115142]
A_15_P590927	NM_001111281	brd4	0.000219293	2.34326	Danio rerio bromodomain containing 4 (brd4), mRNA [NM_001111281]
A_15_P486355	XM_002660673		0.0188044	2.34123	Rep: Chromosome 18 SCAF14547, whole genome shotgun sequence - Tetraodon nigroviridis (Green puffer), partial (46%) [TC390102]
A_15_P441765	NM_200420	adam10b	0.0242936	2.33972	Danio rerio a disintegrin and metalloprotease domain 10b (adam10b), mRNA [NM_200420]
A_15_P725306	NM_001008626	zgc:101757	0.0387572	2.33951	Danio rerio zgc:101757 (zgc:101757), mRNA [NM_001008626]
A_15_P151061	NM_001097587	cyfip2	0.00194952	2.33721	Danio rerio cytoplasmic FMR1 interacting protein 2 (cyfip2), mRNA [NM_001097587]
A_15_P739866	NM_205554	atp6v0cb	0.0109102	2.33439	Danio rerio ATPase, H+ transporting, lysosomal, V0 subunit c, b (atp6v0cb), mRNA [NM_205554]
A_15_P703791	NM_131714	ctbp1	0.0136522	2.33129	Danio rerio C-terminal binding protein 1 (ctbp1), mRNA [NM_131714]
A_15_P772426	BI875997		0.0317272	2.33066	fl66b08.y1 Sugano Kawakami zebrafish DRA Danio rerio cDNA clone IMAGE:3818822 5' similar to TR:Q9UGT4 Q9UGT4 BK65A6.2 ;, mRNA sequence [BI875997]
A_15_P593822	BC155669		0.00453549	2.32769	Putative uncharacterized protein Fragment [Source:UniProtKB/TrEMBL;Acc:A9JRI2] [ENSDART00000067583]
A_15_P542873	NM_001006043	ctsz	0.0063783	2.3274	Danio rerio cathepsin Z (ctsz), mRNA [NM_001006043]
A_15_P120937	NM_200846	arl5c	0.00222168	2.32673	Danio rerio ADP-ribosylation factor-like 5C (arl5c), mRNA [NM_200846]
A_15_P762476			0.0228025	2.32654	GB
A_15_P165256		zgc:136739	0.00793235	2.32642	hypothetical protein LOC678555 [Source:RefSeq peptide;Acc:NP_001035403] [ENSDART00000101463]
A_15_P638131	NM_001079955	dido1	0.00874645	2.32496	Danio rerio death inducer-obliterator 1 (dido1), mRNA [NM_001079955]
A_15_P651841	NM_001111254	zgc:174180	0.00943539	2.32334	Danio rerio zgc:174180 (zgc:174180), mRNA [NM_001111254]
A_15_P117082	NM_001020632	banp	0.00801131	2.3231	Danio rerio BTG3 associated nuclear protein (banp), mRNA [NM_001020632]
A_15_P179666	NM_001103139	si:dkey-44g23.7	0.0444821	2.31753	Danio rerio si:dkey-44g23.7 (si:dkey-44g23.7), mRNA [NM_001103139]
A_15_P188736	BC076439	rcan1	0.047165	2.3165	Rcan1 protein Fragment [Source:UniProtKB/TrEMBL;Acc:Q6DGB1] [ENSDART00000060324]
A_15_P119965	NM_200591	ghitm	0.0206316	2.3157	Danio rerio growth hormone inducible transmembrane protein (ghitm), mRNA [NM_200591]
A_15_P673046	XM_001332158		0.0489059	2.3137	PREDICTED: Danio rerio WD repeat domain 70-like (LOC792625), mRNA [XM_001332158]
A_15_P200491	NM_200909	creb1	0.00416322	2.31319	Danio rerio cAMP responsive element binding protein 1 (creb1), mRNA [NM_200909]
A_15_P300366	EH525102	fabp6	0.0218975	2.31243	FDR107-P00042-DEPE-R_L05 FDR107 Danio rerio cDNA clone FDR107-P00042-BR_L05 3', mRNA sequence [EH525102]
A_15_P380130	NM_001004551	ccdc47	0.00963641	2.31189	Danio rerio coiled-coil domain containing 47 (ccdc47), mRNA [NM_001004551]
A_15_P467845	NM_001040336	st7	0.00626465	2.31008	Danio rerio suppression of tumorigenicity 7 (st7), mRNA [NM_001040336]
A_15_P283891	NM_001080009	nrxn3a	0.00350239	2.30898	Danio rerio neurexin 3a (nrxn3a), mRNA [NM_001080009]
A_15_P184176	EH592809	si:dkey-1j5.3	0.0409884	2.30856	Novel protein similar to human and mouse cornichon homolog (Drosophila) (CNIH) Fragment [Source:UniProtKB/TrEMBL;Acc:Q5RIH0] [ENSDART00000020997]
A_15_P490287			0.00355197	2.30681	PREDICTED: Danio rerio semaphorin 4f (LOC556003), mRNA [XM_678693]
A_15_P747061	NM_194378	arpc5a	0.0143053	2.30601	Danio rerio actin related protein 2/3 complex, subunit 5A (arpc5a), mRNA [NM_194378]
A_15_P171116	NM_001005987	fam116a	0.0101305	2.3057	Danio rerio family with sequence similarity 116, member A (fam116a), mRNA [NM_001005987]
A_15_P282506	NM_001201562		0.0160053	2.30174	coiled-coil domain containing 57 [Source:HGNC Symbol;Acc:27564] [ENSDART00000105369]
A_15_P347870	NM_200361	eps8l3	0.0277317	2.30113	Danio rerio EPS8-like 3 (eps8l3), mRNA [NM_200361]
A_15_P103497	NM_212669	sypl2b	0.035008	2.29974	Danio rerio synaptophysin-like 2b (sypl2b), mRNA [NM_212669]
A_15_P174716	NM_214799	tbc1d22a	0.0481424	2.29796	Danio rerio TBC1 domain family, member 22a (tbc1d22a), mRNA [NM_214799]
A_15_P104394	NM_200521	zgc:66350	0.0118199	2.29648	Danio rerio zgc:66350 (zgc:66350), mRNA [NM_200521]
A_15_P147151	EB910369		0.00161534	2.29582	Novel protein similar to vertebrate ubiquitin specific protease Fragment [Source:UniProtKB/TrEMBL;Acc:A2BIA9] [ENSDART00000083890]
A_15_P740686	NM_205546	hnf4b	0.0149781	2.29472	Danio rerio hepatic nuclear factor 4, beta (hnf4b), mRNA [NM_205546]
A_15_P510237	NM_131188	mylz2	0.0130449	2.29458	Danio rerio myosin, light polypeptide 2, skeletal muscle (mylz2), mRNA [NM_131188]
A_15_P628046	NM_131260	msxb	0.00871426	2.29281	Danio rerio muscle segment homeobox B (msxb), mRNA [NM_131260]
A_15_P141626	NM_001017671	unc45a	0.0442008	2.28951	Danio rerio unc-45 homolog A (C. elegans) (unc45a), mRNA [NM_001017671]
A_15_P670511	EH434092	tprg1l	0.0440684	2.28807	Family with sequence similarity 79, member A [Source:UniProtKB/TrEMBL;Acc:B8A4V5] [ENSDART00000099593]
A_15_P414575	NM_001081692	kdm2aa	0.0327887	2.28781	Danio rerio lysine (K)-specific demethylase 2Aa (kdm2aa), transcript variant 2, mRNA [NM_001081692]
A_15_P438150	XM_002660359	palb2	0.00810642	2.28642	Fanconi N Fragment [Source:UniProtKB/TrEMBL;Acc:B5TXG1] [ENSDART00000128550]
A_15_P740176	NM_001004588	zgc:92194	0.0348985	2.28521	Danio rerio zgc:92194 (zgc:92194), mRNA [NM_001004588]
A_15_P643691	NM_001093747	rock2b	0.00618007	2.28155	Danio rerio rho-associated, coiled-coil containing protein kinase 2b (rock2b), mRNA [NM_001093747]
A_15_P108095	NM_001077611	dars	0.0273252	2.28074	Danio rerio aspartyl-tRNA synthetase (dars), mRNA [NM_001077611]
A_15_P443985	XM_003197798		0.0150597	2.27839	Rep: General transcription factor 3C polypeptide 1 (Transcription factor IIIC-subunit alpha) (TF3C-alpha) (TFIIIC 220 kDa subunit) (TFIIIC220) (TFIIIC box B-binding subunit). - Gallus gallus, partial (31%) [TC416244]
A_15_P116245	NM_001165918	tbeta-a	0.0352783	2.27808	Danio rerio beta thymosin-like protein 2 (tbeta-a), mRNA [NM_001165918]
A_15_P181793			0.0362608	2.27639	Rep: major histocompatibility complex class I UBA - Danio rerio, complete [TC394273]
A_15_P148011	NM_001076602	zgc:153036	0.0369871	2.2745	Danio rerio zgc:153036 (zgc:153036), mRNA [NM_001076602]
A_15_P161546	NM_173255	atp6v0ca	0.0247614	2.2731	Danio rerio ATPase, H+ transporting, lysosomal, V0 subunit c, a (atp6v0ca), transcript variant 2, mRNA [NM_173255]
A_15_P684786	NM_001114702	zgc:174710	0.0494186	2.27123	Danio rerio zgc:174710 (zgc:174710), mRNA [NM_001114702]
A_15_P118976	NM_200398	zgc:63675	0.0150567	2.26999	Danio rerio zgc:63675 (zgc:63675), mRNA [NM_200398]
A_15_P177036	BC098870		0.00955882	2.26851	RNA binding motif protein 6 [Source:HGNC Symbol;Acc:9903] [ENSDART00000097273]
A_15_P183616	NM_001199101	wisp2	0.016145	2.26722	Danio rerio WNT1 inducible signaling pathway protein 2 (wisp2), mRNA [NM_001199101]
A_15_P507202			0.0438173	2.26652	Rep: Probable E3 ubiquitin-protein ligase HERC2 (HECT domain and RCC1-like domain-containing protein 2). - Takifugu rubripes, partial (96%) [TC384287]
A_15_P590367	BC163046		0.0330659	2.26623	Danio rerio cDNA clone IMAGE:9037299. [BC163046]
A_15_P103587	NM_200186	zgc:56005	0.0424109	2.26563	Danio rerio zgc:56005 (zgc:56005), mRNA [NM_200186]
A_15_P364395	XM_001331969		0.0133294	2.26428	Novel protein Fragment [Source:UniProtKB/TrEMBL;Acc:Q5RGC0] [ENSDART00000075993]
A_15_P142871	BC090713		7.16541e-05	2.26363	Zgc:113125 [Source:UniProtKB/TrEMBL;Acc:Q5CZT6] [ENSDART00000063615]
A_15_P193581	NM_001045393	zgc:153044	0.0438329	2.26013	Danio rerio zgc:153044 (zgc:153044), mRNA [NM_001045393]
A_15_P375444	XM_001345699	LOC100007225	0.00358874	2.25992	GB
A_15_P690301	NM_198208	tfdp2	0.00992546	2.25942	Danio rerio transcription factor Dp-2 (tfdp2), mRNA [NM_198208]
A_15_P101499	BC079514	eif3ha	0.0291737	2.2588	Danio rerio eukaryotic translation initiation factor 3, subunit H, mRNA (cDNA clone MGC:101085 IMAGE:7154352), complete cds. [BC079514]
A_15_P155720	XM_003201444		0.0139457	2.25835	GB
A_15_P108913	CN317747	txndc17	0.028902	2.25834	AGENCOURT_21855522 NIH_ZGC_8 Danio rerio cDNA clone IMAGE:7264187 5', mRNA sequence [CN317747]
A_15_P109849	NM_001077748	scg2b	0.0194372	2.25772	Danio rerio secretogranin II (chromogranin C), b (scg2b), mRNA [NM_001077748]
A_15_P620266	NM_001006038	zgc:103433	0.043593	2.25631	Danio rerio zgc:103433 (zgc:103433), mRNA [NM_001006038]
A_15_P147321	NM_001130962	mef2cb	0.0223916	2.25394	Danio rerio myocyte enhancer factor 2cb (mef2cb), mRNA [NM_001130962]
A_15_P555032	XM_001922238	LOC797147	0.0302372	2.25181	Rep: Forkhead box protein J3. - Takifugu rubripes, partial (74%) [TC407381]
A_15_P763806			0.0216945	2.25122	GB
A_15_P609192	NM_001013304	zgc:113413	0.0061135	2.2501	Danio rerio zgc:113413 (zgc:113413), mRNA [NM_001013304]
A_15_P421240	XM_002667386		0.0156116	2.24877	Rep: Chromosome 11 SCAF14979, whole genome shotgun sequence - Tetraodon nigroviridis (Green puffer), partial (20%) [TC387432]
A_15_P153641	NM_200914	abhd2a	0.0116358	2.24847	Danio rerio abhydrolase domain containing 2a (abhd2a), mRNA [NM_200914]
A_15_P587652	NM_001202512	zgc:110158	0.00379932	2.24735	single-stranded DNA binding protein like [Source:RefSeq peptide;Acc:NP_001018403] [ENSDART00000064902]
A_15_P282106		LOC566430	0.00188603	2.2472	cGMP dependent protein kinase I Fragment [Source:UniProtKB/TrEMBL;Acc:D1LXJ4] [ENSDART00000043236]
A_15_P720596	NM_213246	vdac3	0.021302	2.24531	Danio rerio voltage-dependent anion channel 3 (vdac3), mRNA [NM_213246]
A_15_P271441	NM_001113507	il7r	0.0108862	2.24376	Danio rerio interleukin 7 receptor (il7r), mRNA [NM_001113507]
A_15_P773248	EH448530		0.0375966	2.23918	FDR103-P00047-DEPE-F_I20 FDR103 Danio rerio cDNA clone FDR103-P00047-BR_I20 5', mRNA sequence [EH448530]
A_15_P109953	XM_001333969		0.0218631	2.23724	Novel protein [Source:UniProtKB/TrEMBL;Acc:B0UXG7] [ENSDART00000102214]
A_15_P117958	NM_199583	csnk1da	0.0291002	2.23677	Danio rerio casein kinase 1, delta a (csnk1da), mRNA [NM_199583]
A_15_P297816	XM_688042	LOC564712	0.00483946	2.23644	Rep: Chromosome 14 SCAF14646, whole genome shotgun sequence - Tetraodon nigroviridis (Green puffer), partial (36%) [TC390038]
A_15_P697746	XM_685325	LOC561920	0.0446344	2.23468	PREDICTED: Danio rerio zinc finger protein 37 homolog (LOC561920), mRNA [XM_685325]
A_15_P368480	XM_691233		0.0276794	2.23355	salt-inducible kinase 2 [Source:HGNC Symbol;Acc:21680] [ENSDART00000089953]
A_15_P291146	NM_001130638	zgc:195170	0.0072599	2.23315	Danio rerio zgc:195170 (zgc:195170), mRNA [NM_001130638]
A_15_P339200	NM_131832	etv6	0.00493901	2.2282	Danio rerio ets variant gene 6 (TEL oncogene) (etv6), mRNA [NM_131832]
A_15_P142586	NM_131573	dap1b	0.0224675	2.22772	Danio rerio death associated protein 1b (dap1b), mRNA [NM_131573]
A_15_P114564	NM_001007207	t54l	0.00013259	2.22544	Danio rerio T54 protein-like (t54l), mRNA [NM_001007207]
A_15_P189431	BC129464	si:ch211-163l21.8	0.0145827	2.22477	Danio rerio si:ch211-163l21.8, mRNA (cDNA clone IMAGE:5611720), partial cds. [BC129464]
A_15_P130351	NM_001040370	slc11a2	0.00067424	2.22456	Danio rerio solute carrier family 11 (proton-coupled divalent metal ion transporters), member 2 (slc11a2), mRNA [NM_001040370]
A_15_P178971	BC150457	rbp2a	0.042212	2.22224	Danio rerio retinol binding protein 2a, cellular, mRNA (cDNA clone MGC:173957 IMAGE:7249673), complete cds. [BC150457]
A_15_P184656	XM_679861	rfx6	0.0364368	2.22193	DNA-binding protein RFX6 (Regulatory factor X 6) [Source:UniProtKB/Swiss-Prot;Acc:Q5RJA1] [ENSDART00000061122]
A_15_P675671	XM_001335557	wu:fj85b02	0.0315028	2.21705	PREDICTED: Danio rerio wu:fj85b02 (wu:fj85b02), mRNA [XM_001335557]
A_15_P632051	NM_001159829	slc2a13	0.01901	2.21349	Danio rerio solute carrier family 2 (facilitated glucose transporter), member 13 (slc2a13), mRNA [NM_001159829]
A_15_P697281	CN326131		0.00398503	2.21191	family with sequence similarity 83, member E [Source:HGNC Symbol;Acc:25972] [ENSDART00000130286]
A_15_P442440	BC169197	sb:cb439	0.0191149	2.20835	Danio rerio cDNA clone IMAGE:9036912. [BC169197]
A_15_P733761	NM_001045375	rnasekb	0.00296469	2.20625	Danio rerio ribonuclease, RNase K b (rnasekb), mRNA [NM_001045375]
A_15_P160606	NM_205725	lman2la	0.00917622	2.20474	Danio rerio lectin, mannose-binding 2-like a (lman2la), mRNA [NM_205725]
A_15_P518657	CN329406	wu:fc59e03	0.0247379	2.20456	AGENCOURT_21834776 NIH_ZGC_10 Danio rerio cDNA clone IMAGE:7258205 5', mRNA sequence [CN329406]
A_15_P760531			0.00784035	2.20248	PREDICTED: Danio rerio Gag-Pol polyprotein-like (LOC100148301), mRNA [XM_001920022]
A_15_P175781	NM_001017843	nudt18	0.00624223	2.2021	Danio rerio nudix (nucleoside diphosphate linked moiety X)-type motif 18 (nudt18), mRNA [NM_001017843]
A_15_P159266	NM_001161600	plxnb2a	0.00915363	2.20146	Danio rerio plexin b2a (plxnb2a), mRNA [NM_001161600]
A_15_P172296	NM_001080683	zgc:158647	0.0281709	2.19876	Danio rerio zgc:158647 (zgc:158647), mRNA [NM_001080683]
A_15_P445925	CK028114		0.0458044	2.19631	thrombospondin 1 [Source:HGNC Symbol;Acc:11785] [ENSDART00000092683]
A_15_P256241	XM_002665930		0.0319551	2.19607	GB
A_15_P286491	XM_003198772		0.00544092	2.1944	GB
A_15_P121305	NM_001002111	zgc:86834	0.0276013	2.19358	Danio rerio zgc:86834 (zgc:86834), mRNA [NM_001002111]
A_15_P621746	NM_207078	fam49bb	0.0364359	2.19117	Danio rerio family with sequence similarity 49, member Bb (fam49bb), mRNA [NM_207078]
A_15_P229166	EB934639		0.00840125	2.18954	9925089 ZF31XL Danio rerio cDNA clone 3542830, mRNA sequence [EB934639]
A_15_P199766	BC095771		0.0253902	2.18762	Zgc:112338 [Source:UniProtKB/TrEMBL;Acc:Q502B8] [ENSDART00000061638]
A_15_P116777	NM_001077769	zgc:154085	0.0177455	2.1869	Danio rerio zgc:154085 (zgc:154085), mRNA [NM_001077769]
A_15_P761206	XM_001920898		0.0282869	2.18508	Rep: Chromosome undetermined SCAF14617, whole genome shotgun sequence - Tetraodon nigroviridis (Green puffer), partial (66%) [TC407869]
A_15_P109413	NM_001002053	sfrs3a	0.0162125	2.18277	Danio rerio splicing factor, arginine/serine-rich 3a (sfrs3a), mRNA [NM_001002053]
A_15_P408595	NM_200021	txndc9	0.0378972	2.18039	Danio rerio thioredoxin domain containing 9 (txndc9), mRNA [NM_200021]
A_15_P101737	NM_207078	fam49bb	0.0334443	2.17954	Danio rerio family with sequence similarity 49, member Bb (fam49bb), mRNA [NM_207078]
A_15_P177261	NM_001089437	zgc:158138	0.0107517	2.1773	Danio rerio zgc:158138 (zgc:158138), mRNA [NM_001089437]
A_15_P644191	NM_001098774	zgc:165583	0.048243	2.17663	Danio rerio zgc:165583 (zgc:165583), mRNA [NM_001098774]
A_15_P666396	NM_001103131	zgc:174689	0.0449959	2.17612	Danio rerio zgc:174689 (zgc:174689), mRNA [NM_001103131]
A_15_P658611	NM_001144804	wnt11	0.00235672	2.17373	Danio rerio wingless-type MMTV integration site family, member 11 (wnt11), mRNA [NM_001144804]
A_15_P718041	NM_001044975	si:dkeyp-66g8.1	0.0294003	2.17348	Danio rerio si:dkeyp-66g8.1 (si:dkeyp-66g8.1), mRNA [NM_001044975]
A_15_P119684	NM_199918	vapa	0.000639792	2.16996	Danio rerio VAMP (vesicle-associated membrane protein)-associated protein A (vapa), mRNA [NM_199918]
A_15_P763776			0.0424243	2.1655	GB
A_15_P420465			0.0353627	2.16528	PREDICTED: Danio rerio hypothetical LOC100148318 (LOC100148318), mRNA [XM_001922745]
A_15_P633211	NM_001114696	LOC100004405	0.0235396	2.16469	Danio rerio similar to putative pheromone receptor CPpr9 (LOC100004405), mRNA [NM_001114696]
A_15_P280241	XM_001919504	tox	0.0167319	2.16173	Novel protein similar to thymocyte selection-associated high mobility group box (TOX) [Source:UniProtKB/TrEMBL;Acc:B0V356] [ENSDART00000044371]
A_15_P156796	XM_695291	dnajc5b	0.0336415	2.16169	PREDICTED: Danio rerio DnaJ (Hsp40) homolog, subfamily C, member 5 beta (dnajc5b), mRNA [XM_695291]
A_15_P751826	NM_001045125	cdc42bpb	0.0277355	2.16106	Danio rerio CDC42 binding protein kinase beta (DMPK-like) (cdc42bpb), mRNA [NM_001045125]
A_15_P623266	NM_001099992	LOC558654	0.00252894	2.1605	Danio rerio lectin C-type domain containing protein (LOC558654), mRNA [NM_001099992]
A_15_P623751	NM_212974	tob1b	0.0318031	2.15978	Danio rerio transducer of ERBB2, 1b (tob1b), mRNA [NM_212974]
A_15_P561582	NM_213497	crip2	0.027911	2.15712	Danio rerio cysteine-rich protein 2 (crip2), mRNA [NM_213497]
A_15_P695781	NM_001099258	zgc:165526	0.00131874	2.15162	Danio rerio zgc:165526 (zgc:165526), mRNA [NM_001099258]
A_15_P377880	BC114331	dazap1	0.0323491	2.15156	Danio rerio DAZ associated protein 1 (dazap1), mRNA [NM_001173504]
A_15_P707166	AW826361	wu:fk59h03	0.0288235	2.15155	fk59h03.x1 Zebrafish adult retina cDNA Danio rerio cDNA 3', mRNA sequence [AW826361]
A_15_P104477	NM_200117	hist2h2l	0.0114299	2.14917	Danio rerio histone 2, H2, like (hist2h2l), mRNA [NM_200117]
A_15_P120093	NM_001020800	popdc2	0.0237047	2.14708	Danio rerio popeye domain containing 2 (popdc2), transcript variant 1, mRNA [NM_001020800]
A_15_P649341	NM_001130673	zgc:194906	0.0470698	2.14525	Danio rerio zgc:194906 (zgc:194906), mRNA [NM_001130673]
A_15_P502602	XM_001338635	LOC100002400	0.0200315	2.1451	PREDICTED: Danio rerio caldesmon 1-like (LOC100002400), mRNA [XM_001338635]
A_15_P212341	NM_001127369	npb	0.0415715	2.1433	Danio rerio neuropeptide B (npb), mRNA [NM_001127369]
A_15_P101150	NM_213228	zgc:77306	0.00273911	2.14309	Danio rerio zgc:77306 (zgc:77306), mRNA [NM_213228]
A_15_P761656	NM_199742	zgc:55448	0.0396142	2.14206	Danio rerio zgc:55448 (zgc:55448), mRNA [NM_199742]
A_15_P117231	NM_194377	aldoaa	0.032939	2.14172	Danio rerio aldolase a, fructose-bisphosphate, a (aldoaa), mRNA [NM_194377]
A_15_P380720	NM_130967	gli2a	0.0331223	2.1415	Danio rerio GLI-Kruppel family member GLI2a (gli2a), mRNA [NM_130967]
A_15_P114709	NM_001003559	zgc:101116	0.0278913	2.14114	Danio rerio zgc:101116 (zgc:101116), mRNA [NM_001003559]
A_15_P112283	NM_001005778	rnf40	0.0140498	2.13828	Danio rerio ring finger protein 40 (rnf40), mRNA [NM_001005778]
A_15_P146596	NM_199754	ier5l	0.0293905	2.13814	Danio rerio immediate early response 5-like (ier5l), mRNA [NM_199754]
A_15_P620176	NM_199735	zgc:66447	0.00571011	2.1378	Danio rerio zgc:66447 (zgc:66447), mRNA [NM_199735]
A_15_P181391	EH445894	LOC100333430	0.00730845	2.13499	FDR103-P00040-DEPE-F_E20 FDR103 Danio rerio cDNA clone FDR103-P00040-BR_E20 5', mRNA sequence [EH445894]
A_15_P130081	NM_205621	mtx3	0.0272396	2.13318	Danio rerio metaxin 3 (mtx3), mRNA [NM_205621]
A_15_P749701	NM_201478	col1a1b	0.0487587	2.13093	Danio rerio collagen, type I, alpha 1b (col1a1b), mRNA [NM_201478]
A_15_P542802	NM_213338	zgc:63976	0.00537073	2.12957	Danio rerio zgc:63976 (zgc:63976), mRNA [NM_213338]
A_15_P633271	NM_200170	actr10	0.0189658	2.12878	Danio rerio actin-related protein 10 homolog (S. cerevisiae) (actr10), mRNA [NM_200170]
A_15_P628536	NM_001077784	clstn1	0.0124894	2.12834	Danio rerio calsyntenin 1 (clstn1), mRNA [NM_001077784]
A_15_P120202	NM_201116	sh3gl2	0.0237659	2.12566	Danio rerio SH3-domain GRB2-like 2 (sh3gl2), mRNA [NM_201116]
A_15_P107567	NM_001030262	plin2	0.0195764	2.12518	Danio rerio perilipin 2 (plin2), mRNA [NM_001030262]
A_15_P104373	NM_212736	mecp2	0.0395644	2.12477	Danio rerio methyl CpG binding protein 2 (mecp2), mRNA [NM_212736]
A_15_P144981	NM_001003506	trappc2l	0.0165695	2.11868	Danio rerio trafficking protein particle complex 2-like (trappc2l), mRNA [NM_001003506]
A_15_P641886	NM_001001729	rap2b	0.0308854	2.11704	Danio rerio RAP2B, member of RAS oncogene family (rap2b), mRNA [NM_001001729]
A_15_P156671	XM_691753	si:dkey-33c18.3	0.0193145	2.11643	Rep: Spermatogenesis-associated protein 13. - Takifugu rubripes, partial (83%) [TC400729]
A_15_P133576	NM_199602	zgc:77849	0.0171735	2.11552	Danio rerio zgc:77849 (zgc:77849), mRNA [NM_199602]
A_15_P676336	NM_200748	pin1	0.0226989	2.11504	Danio rerio protein (peptidyl-prolyl cis/trans isomerase) NIMA-interacting 1 (pin1), mRNA [NM_200748]
A_15_P337370	NM_001008654	tmem180	0.02616	2.11422	Danio rerio transmembrane protein 180 (tmem180), mRNA [NM_001008654]
A_15_P727136	NM_001126409	prosc	0.0295787	2.11371	Danio rerio proline synthetase co-transcribed homolog (bacterial) (prosc), mRNA [NM_001126409]
A_15_P104512	NM_199944	lmbrd2b	0.0364659	2.11103	Danio rerio LMBR1 domain containing 2b (lmbrd2b), mRNA [NM_199944]
A_15_P409145	NM_001007320	fam83fb	0.0288634	2.1103	Danio rerio family with sequence similarity 83, member Fb (fam83fb), mRNA [NM_001007320]
A_15_P184916	XR_084416	LOC797900	0.043412	2.10999	PREDICTED: Danio rerio lin-28 homolog (LOC797900), miscRNA [XR_084416]
A_15_P159336	XM_001919346	lrrc8c	0.0180229	2.10881	PREDICTED: Danio rerio wu:fc22f12 (wu:fc22f12), mRNA [XM_001919346]
A_15_P183376	XM_002666462		0.0391899	2.10646	Rep: LOC553461 protein - Danio rerio (Zebrafish) (Brachydanio rerio), partial (85%) [TC427820]
A_15_P491857	XM_001921427	LOC100002406	0.0176218	2.10642	Rep: Thymic stromal cotransporter homolog. - Takifugu rubripes, partial (36%) [TC432822]
A_15_P632636	NM_001145587	si:dkey-192p21.6	0.00884543	2.10471	Danio rerio si:dkey-192p21.6 (si:dkey-192p21.6), mRNA [NM_001145587]
A_15_P185481	BC134195		0.0285826	2.10457	LOC100148397 protein Fragment [Source:UniProtKB/TrEMBL;Acc:A3KP78] [ENSDART00000080539]
A_15_P724261	NM_001115138	ewsr1a	0.00755822	2.10425	Danio rerio Ewing sarcoma breakpoint region 1a (ewsr1a), mRNA [NM_001115138]
A_15_P112693	NM_198363	tob1a	0.0195004	2.10379	Danio rerio transducer of ERBB2, 1a (tob1a), mRNA [NM_198363]
A_15_P224466	NM_200683	rab14l	0.0341335	2.10366	Danio rerio RAB14, member RAS oncogene family, like (rab14l), mRNA [NM_200683]
A_15_P516442			0.0353014	2.10269	Rep: Collagen alpha-5(IV) chain precursor. - Takifugu rubripes, partial (9%) [TC404697]
A_15_P675306	BC165624	f10	0.0150458	2.10111	Danio rerio coagulation factor X (f10), mRNA [NM_201462]
A_15_P160706	NM_001042695	casp2	0.00942949	2.09874	Danio rerio caspase 2, apoptosis-related cysteine protease (casp2), mRNA [NM_001042695]
A_15_P145086	NM_173218	neo1	0.0186557	2.09785	Danio rerio neogenin 1 (neo1), mRNA [NM_173218]
A_15_P190031	DY548415	cep78	0.0411341	2.09715	Novel protein similar to H.sapiens CEP78, centrosomal protein 78kDa (CEP78) Fragment [Source:UniProtKB/TrEMBL;Acc:B8JLH8] [ENSDART00000057315]
A_15_P582547	NM_200911	zgc:56064	0.0467893	2.09537	Danio rerio zgc:56064 (zgc:56064), mRNA [NM_200911]
A_15_P599097	XM_679659	LOC560758	0.0114841	2.09472	Rep: MGC148960 protein - Bos taurus (Bovine), partial (46%) [TC400453]
A_15_P753291	NM_201485	rab5aa	0.0367335	2.09447	Danio rerio RAB5A, member RAS oncogene family, a (rab5aa), mRNA [NM_201485]
A_15_P113592	NM_001003416	med19b	0.0342238	2.09344	Danio rerio mediator complex subunit 19b (med19b), mRNA [NM_001003416]
A_15_P731181	NM_001089383	zgc:162184	0.0329838	2.09033	Danio rerio zgc:162184 (zgc:162184), mRNA [NM_001089383]
A_15_P118822	NM_201485	rab5aa	0.0164865	2.08991	Danio rerio RAB5A, member RAS oncogene family, a (rab5aa), mRNA [NM_201485]
A_15_P185791	XM_688485	stat2	0.00876142	2.08937	PREDICTED: Danio rerio signal transducer and activator of transcription 2 (stat2), mRNA [XM_688485]
A_15_P708646			0.0497299	2.08755	Rep: Zgc:173573 - Danio rerio (Zebrafish) (Brachydanio rerio), partial (98%) [TC404393]
A_15_P212261	NM_001003437	syf2	0.0223938	2.08601	Danio rerio SYF2 homolog, RNA splicing factor (S. cerevisiae) (syf2), mRNA [NM_001003437]
A_15_P384185	EE303400	si:dkey-177p2.5	0.0335453	2.08515	AGENCOURT_86331607 NIH_ZGC_32 Danio rerio cDNA clone IMAGE:8746289 5', mRNA sequence [EE303400]
A_15_P153076	BC163192	il22	0.0227938	2.08438	Danio rerio interleukin 22 (il22), mRNA [NM_001020792]
A_15_P141601	NM_001002315	ccm2	0.0211406	2.08319	Danio rerio cerebral cavernous malformation 2 (ccm2), mRNA [NM_001002315]
A_15_P163266	NM_001099741	otol1a	0.00546216	2.07858	Danio rerio otolin 1a (otol1a), mRNA [NM_001099741]
A_15_P201361	NM_131520	fn1	0.0261443	2.07824	Danio rerio fibronectin 1 (fn1), mRNA [NM_131520]
A_15_P176391	NM_001089363	si:ch211-203b8.5	0.0405504	2.07439	Danio rerio si:ch211-203b8.5 (si:ch211-203b8.5), mRNA [NM_001089363]
A_15_P722101	NM_001081749	znf346	0.0257143	2.07386	Danio rerio zinc finger protein 346 (znf346), mRNA [NM_001081749]
A_15_P212346	BC094969		0.0145313	2.07351	Danio rerio cDNA clone IMAGE:2599572. [BC094969]
A_15_P111010	NM_131009	nar	0.033788	2.07345	Danio rerio no arches (nar), mRNA [NM_131009]
A_15_P629351	NM_200190	zgc:56072	0.037412	2.07086	Danio rerio zgc:56072 (zgc:56072), mRNA [NM_200190]
A_15_P117468	NM_001080183	zgc:158234	0.0380882	2.06968	Danio rerio zgc:158234 (zgc:158234), mRNA [NM_001080183]
A_15_P723026	NM_213481	gnb1b	0.0215222	2.06742	Danio rerio guanine nucleotide binding protein (G protein), beta polypeptide 1b (gnb1b), mRNA [NM_213481]
A_15_P534027	BC150223	hbegfb	0.0287893	2.06565	Danio rerio heparin-binding EGF-like growth factor b (hbegfb), mRNA [NM_001100401]
A_15_P385010	DT872159	LOC796407	0.0418171	2.06466	AGENCOURT_58670617 NIH_ZGC_9 Danio rerio cDNA clone IMAGE:8128869 5', mRNA sequence [DT872159]
A_15_P107537	NM_001017767	zgc:112077	0.022687	2.0616	Danio rerio zgc:112077 (zgc:112077), mRNA [NM_001017767]
A_15_P718661	BC076126	zgc:85939	0.0387408	2.06142	Danio rerio zgc:85939, mRNA (cDNA clone MGC:92640 IMAGE:7071717), complete cds. [BC076126]
A_15_P120176	NM_212844	il1b	0.0335383	2.06051	Danio rerio interleukin 1, beta (il1b), mRNA [NM_212844]
A_15_P152356	NM_001006099	baz2a	0.020553	2.0559	Danio rerio bromodomain adjacent to zinc finger domain, 2A (baz2a), mRNA [NM_001006099]
A_15_P204351	NM_001079956	pbxip1b	0.041906	2.05556	Danio rerio pre-B-cell leukemia homeobox interacting protein 1b (pbxip1b), mRNA [NM_001079956]
A_15_P720666	NM_199217	fhl	0.0123645	2.05552	Danio rerio four and a half LIM domains (fhl), mRNA [NM_199217]
A_15_P446220	NM_001128671	snx1	0.00419548	2.05538	Danio rerio sorting nexin 1 (snx1), mRNA [NM_001128671]
A_15_P114154	NM_213123	mmp9	0.0192294	2.054	Danio rerio matrix metalloproteinase 9 (mmp9), mRNA [NM_213123]
A_15_P113807	NM_200810	zgc:73377	0.000750293	2.05252	Danio rerio zgc:73377 (zgc:73377), mRNA [NM_200810]
A_15_P134306	NM_198915	rbm19	0.0117983	2.05242	Danio rerio RNA binding motif protein 19 (rbm19), mRNA [NM_198915]
A_15_P103317	NM_199274	rgs4	0.027349	2.05116	Danio rerio regulator of G-protein signalling 4 (rgs4), mRNA [NM_199274]
A_15_P491777	XM_001335584		0.0168246	2.05112	matrix-remodelling associated 5 [Source:HGNC Symbol;Acc:7539] [ENSDART00000110561]
A_15_P185191	CN323311	dync1i2b	0.0470313	2.05075	AGENCOURT_21830301 NIH_ZGC_10 Danio rerio cDNA clone IMAGE:7257913 5', mRNA sequence [CN323311]
A_15_P101330	NM_199677	rbm4.2	0.0131502	2.04955	Danio rerio RNA binding motif protein 4.2 (rbm4.2), mRNA [NM_199677]
A_15_P120384	NM_200700	pppde2a	0.0200594	2.04904	Danio rerio PPPDE peptidase domain containing 2a (pppde2a), mRNA [NM_200700]
A_15_P202706	NM_001045263	foxn3	0.022867	2.04824	Danio rerio forkhead box N3 (foxn3), mRNA [NM_001045263]
A_15_P762291	NM_001003746	acat1	0.0411276	2.04427	Danio rerio acetyl-Coenzyme A acetyltransferase 1 (acetoacetyl Coenzyme A thiolase) (acat1), nuclear gene encoding mitochondrial protein, mRNA [NM_001003746]
A_15_P190546	BC045511		0.0140422	2.0434	DNA-directed RNA polymerase Fragment (EC 2.7.7.6) [Source:UniProtKB/TrEMBL;Acc:Q7SXQ2] [ENSDART00000044708]
A_15_P101847	NM_200245	rbbp5	0.0328703	2.04271	Danio rerio retinoblastoma binding protein 5 (rbbp5), mRNA [NM_200245]
A_15_P378430	XM_003200579		0.036137	2.04256	Rep: G4 protein - Takifugu rubripes, partial (69%) [TC426924]
A_15_P565117	NM_001080625	zgc:158419	0.0205383	2.03993	Danio rerio zgc:158419 (zgc:158419), mRNA [NM_001080625]
A_15_P679581	AL918922	ghrl	0.0303187	2.03848	AL918922 PJR-Z1+Z2 Danio rerio cDNA clone 055-E09-2, mRNA sequence [AL918922]
A_15_P722511	XM_001340824	wu:fk48d07	0.00860034	2.03839	PREDICTED: Danio rerio wu:fk48d07 (wu:fk48d07), mRNA [XM_001340824]
A_15_P472010	NM_001080580	zgc:158225	0.00957646	2.03731	Danio rerio zgc:158225 (zgc:158225), mRNA [NM_001080580]
A_15_P411375			0.0262473	2.03681	GB
A_15_P118350	NM_001003772	chrne	0.00967196	2.03668	Danio rerio cholinergic receptor, nicotinic, epsilon (chrne), mRNA [NM_001003772]
A_15_P280581			0.0261779	2.03565	Novel protein similar to vertebrate latrophilin 3 (LPHN3) Fragment [Source:UniProtKB/TrEMBL;Acc:A8E7J9] [ENSDART00000086797]
A_15_P141801	NM_001030157	comta	0.000532034	2.03405	Danio rerio catechol-O-methyltransferase a (comta), mRNA [NM_001030157]
A_15_P500677	NM_001110125	si:dkey-257i7.3	0.0496014	2.03337	Danio rerio si:dkey-257i7.3 (si:dkey-257i7.3), mRNA [NM_001110125]
A_15_P659251	NM_001002173	nr4a1	0.0448391	2.03203	Danio rerio nuclear receptor subfamily 4, group A, member 1 (nr4a1), mRNA [NM_001002173]
A_15_P109529	EL650041	ptpn9b	0.0470105	2.03092	Novel protein similar to vertebrate protein tyrosine phosphatase, non-receptor type 9 (PTPN9) Fragment [Source:UniProtKB/TrEMBL;Acc:B8A4Y0] [ENSDART00000114514]
A_15_P749971	NM_001098739	zgc:165617	0.00432793	2.03043	Danio rerio zgc:165617 (zgc:165617), mRNA [NM_001098739]
A_15_P627411	NM_001045378	zgc:153405	0.044996	2.02957	Danio rerio zgc:153405 (zgc:153405), mRNA [NM_001045378]
A_15_P113370	NM_213376	ppp2r1a	0.0390221	2.02937	Danio rerio protein phosphatase 2 (formerly 2A), regulatory subunit A (PR 65), alpha isoform (ppp2r1a), mRNA [NM_213376]
A_15_P172756	NM_001005600	zgc:101723	0.00440916	2.02893	Danio rerio zgc:101723 (zgc:101723), mRNA [NM_001005600]
A_15_P365790	NM_205702	fgf13l	0.00292257	2.02754	Danio rerio fibroblast growth factor 13, like (fgf13l), mRNA [NM_205702]
A_15_P350525	XM_003201158		0.0479178	2.02618	Rep: Chromosome 14 SCAF14723, whole genome shotgun sequence - Tetraodon nigroviridis (Green puffer), partial (18%) [TC387302]
A_15_P148166	NM_212939	zgc:85932	0.0187875	2.02116	Danio rerio zgc:85932 (zgc:85932), mRNA [NM_212939]
A_15_P276481	NM_200486	slc25a39	0.0349507	2.0208	Danio rerio solute carrier family 25, member 39 (slc25a39), mRNA [NM_200486]
A_15_P106741	NM_200008	ppdpfb	0.0356117	2.01569	Danio rerio pancreatic progenitor cell differentiation and proliferation factor b (ppdpfb), mRNA [NM_200008]
A_15_P639861	NM_001039625	or102-5	0.0248345	2.01486	Danio rerio odorant receptor, family C, subfamily 102, member 5 (or102-5), mRNA [NM_001039625]
A_15_P228266	NM_001076757	pdgfab	0.0491051	2.01439	Danio rerio platelet derived growth factor alpha b (pdgfab), mRNA [NM_001076757]
A_15_P208059	NM_199664	ube2d1	0.00317306	2.01373	Danio rerio ubiquitin-conjugating enzyme E2D 1 (UBC4/5 homolog, yeast) (ube2d1), mRNA [NM_199664]
A_15_P103505	NM_213351	calm1a	0.0198272	2.01293	Danio rerio calmodulin 1a (calm1a), mRNA [NM_213351]
A_15_P752051	NM_213417	ndufa4l	0.0197117	2.01116	Danio rerio NADH dehydrogenase (ubiquinone) 1 alpha subcomplex 4, like (ndufa4l), mRNA [NM_213417]
A_15_P169676	NM_001012388	dlg1l	0.0211877	2.01082	Danio rerio discs, large (Drosophila) homolog 1, like (dlg1l), mRNA [NM_001012388]
A_15_P110367	NM_001130076	glt25d2	0.0234941	2.0102	Danio rerio glycosyltransferase 25 domain containing 2 (glt25d2), mRNA [NM_001130076]
A_15_P286411	XM_002663315	LOC100331465	0.000242757	2.01002	GB
A_15_P651716	NM_001030146	si:ch211-238e22.2	0.0379596	2.00993	Danio rerio si:ch211-238e22.2 (si:ch211-238e22.2), mRNA [NM_001030146]
A_15_P142266	NM_199739	march5l	0.0272874	2.00662	Danio rerio membrane-associated ring finger (C3HC4) 5, like (march5l), mRNA [NM_199739]
A_15_P108576	NM_200457	tmem206	0.0283238	2.00627	Danio rerio transmembrane protein 206 (tmem206), mRNA [NM_200457]
A_15_P109551	XM_683887		0.0334997	2.00549	Rep: DNA repair and recombination protein RAD54B (RAD54 homolog B). - Takifugu rubripes, partial (29%) [TC392482]
A_15_P186151	NM_212647	vapb	0.0155253	2.00522	Danio rerio vesicle-associated membrane protein, associated protein B and C (vapb), mRNA [NM_212647]
A_15_P436005	NM_001113605	slc5a9	0.0479139	2.00509	Danio rerio solute carrier family 5 (sodium/glucose cotransporter), member 9 (slc5a9), mRNA [NM_001113605]
A_15_P218021	NM_001089480	zgc:162310	0.043844	2.00476	Danio rerio zgc:162310 (zgc:162310), mRNA [NM_001089480]
A_15_P323546	NM_201470	ip6k2	0.0346177	2.00422	Danio rerio inositol hexaphosphate kinase 2 (ip6k2), mRNA [NM_201470]
A_15_P734551	NM_131024	psen1	0.0115541	2.00364	Danio rerio presenilin 1 (psen1), mRNA [NM_131024]
A_15_P548317	NM_001002319	ublcp1	0.0427332	2.00104	Danio rerio ubiquitin-like domain containing CTD phosphatase 1 (ublcp1), transcript variant 1, mRNA [NM_001002319]
A_15_P346465	NM_001127335	ddx21	0.0390902	2.00037	Danio rerio DEAD (Asp-Glu-Ala-Asp) box polypeptide 21 (ddx21), mRNA [NM_001127335]
A_15_P224231	NM_131563	tnnc2	0.0186588	1.99908	Danio rerio troponin C type 2 (fast) (tnnc2), mRNA [NM_131563]
A_15_P103220	NM_212608	bscv	0.0376003	1.99768	Danio rerio bscv (C20orf3) homolog (bscv), mRNA [NM_212608]
A_15_P439785		zgc:91944	0.00987581	1.99533	hypothetical protein LOC436941 [Source:RefSeq peptide;Acc:NP_001002668] [ENSDART00000052101]
A_15_P727101	NM_001017881	sqrdl	0.0429464	1.99452	Danio rerio sulfide quinone reductase-like (yeast) (sqrdl), nuclear gene encoding mitochondrial protein, mRNA [NM_001017881]
A_15_P104488	NM_001045085	edc4	0.00172055	1.99402	Danio rerio enhancer of mRNA decapping 4 (edc4), mRNA [NM_001045085]
A_15_P668746	NM_001123045	tspan17	0.0453651	1.99344	Danio rerio tetraspanin 17 (tspan17), mRNA [NM_001123045]
A_15_P737266	NM_199570	calm3b	0.00132878	1.99214	Danio rerio calmodulin 3b (phosphorylase kinase, delta) (calm3b), mRNA [NM_199570]
A_15_P110352	NM_001115051	si:dkey-5i22.6	0.00945137	1.98876	Danio rerio si:dkey-5i22.6 (si:dkey-5i22.6), mRNA [NM_001115051]
A_15_P338985	NM_201064	zgc:66475	0.0379078	1.98846	Danio rerio zgc:66475 (zgc:66475), mRNA [NM_201064]
A_15_P115993	NM_212938	zgc:85939	0.0135252	1.98783	Danio rerio zgc:85939 (zgc:85939), mRNA [NM_212938]
A_15_P542867	XM_001340824	wu:fk48d07	0.00118304	1.98683	translocase of outer mitochondrial membrane 40 [Source:RefSeq peptide;Acc:NP_955908] [ENSDART00000114495]
A_15_P620921	NM_200167	cpne3	0.000839921	1.98658	Danio rerio copine III (cpne3), mRNA [NM_200167]
A_15_P196491	BC134912	entpd3	0.0278372	1.9859	Danio rerio ectonucleoside triphosphate diphosphohydrolase 3 (entpd3), mRNA [NM_001083581]
A_15_P137661	NM_001113586	zgc:171490	0.0438559	1.98571	Danio rerio zgc:171490 (zgc:171490), mRNA [NM_001113586]
A_15_P144006	BC045312	acin1b	0.00323354	1.98383	Danio rerio apoptotic chromatin condensation inducer 1b, mRNA (cDNA clone IMAGE:2601128). [BC045312]
A_15_P134856	NM_001025456	pak2b	0.0145487	1.98059	Danio rerio p21 (CDKN1A)-activated kinase 2b (pak2b), mRNA [NM_001025456]
A_15_P169151	NM_001045265	zgc:136584	0.0183454	1.97929	Danio rerio zgc:136584 (zgc:136584), mRNA [NM_001045265]
A_15_P183786	NM_001130616	zgc:194455	0.0292646	1.97687	Danio rerio zgc:194455 (zgc:194455), mRNA [NM_001130616]
A_15_P115024	NM_199918	vapa	0.033961	1.97439	Danio rerio VAMP (vesicle-associated membrane protein)-associated protein A (vapa), mRNA [NM_199918]
A_15_P146421	NM_001122846	dpm2	0.0436895	1.97392	Danio rerio dolichol-phosphate (beta-D) mannosyltransferase 2 (dpm2), mRNA [NM_001122846]
A_15_P208801	NM_001044323	zgc:152753	0.0280491	1.97387	Danio rerio zgc:152753 (zgc:152753), mRNA [NM_001044323]
A_15_P212786	BC152135		0.0348088	1.97275	Danio rerio cDNA clone IMAGE:8149217. [BC152135]
A_15_P726606	NM_001079955	dido1	0.0203797	1.97194	Danio rerio death inducer-obliterator 1 (dido1), mRNA [NM_001079955]
A_15_P624436	NM_001007051	vat1	0.0178613	1.97178	Danio rerio vesicle amine transport protein 1 homolog (T californica) (vat1), mRNA [NM_001007051]
A_15_P409525	XR_084352		0.0412602	1.96874	PREDICTED: Danio rerio hypothetical LOC100002548 (LOC100002548), miscRNA [XR_084352]
A_15_P187706	NM_001076584	zgc:154037	0.00174637	1.96706	Danio rerio zgc:154037 (zgc:154037), mRNA [NM_001076584]
A_15_P183002	XM_003200646		0.016955	1.96656	eukaryotic translation initiation factor 2C, 4 [Source:HGNC Symbol;Acc:18424] [ENSDART00000129463]
A_15_P434675	NM_199663	add3a	0.0241999	1.96608	Danio rerio adducin 3 (gamma) a (add3a), mRNA [NM_199663]
A_15_P111462	AY398375	ccdc124	0.0441628	1.96561	Danio rerio coiled-coil domain containing 124 (ccdc124), mRNA [NM_200565]
A_15_P753036	NM_131447	pbx4	0.0163305	1.96513	Danio rerio pre-B-cell leukemia transcription factor 4 (pbx4), mRNA [NM_131447]
A_15_P498812	XM_001345991		0.031238	1.96418	LOC100007612 protein Fragment [Source:UniProtKB/TrEMBL;Acc:A8WFX2] [ENSDART00000085046]
A_15_P667751	NM_001007452	zgc:101614	0.00719447	1.96417	Danio rerio zgc:101614 (zgc:101614), mRNA [NM_001007452]
A_15_P150286	NM_001001834	ift52	0.0347909	1.96117	Danio rerio intraflagellar transport protein 52 (ift52), mRNA [NM_001001834]
A_15_P151361	NM_001044918	si:ch211-203l9.3	0.0377905	1.96092	Danio rerio si:ch211-203l9.3 (si:ch211-203l9.3), mRNA [NM_001044918]
A_15_P119766	NM_001002037	hdgfrp2	0.0220997	1.95946	Danio rerio hepatoma-derived growth factor, related protein 2 (hdgfrp2), mRNA [NM_001002037]
A_15_P203576	XM_695700	LOC572042	0.0430922	1.95778	PREDICTED: Danio rerio homeodomain-interacting protein kinase 3-like (LOC572042), mRNA [XM_695700]
A_15_P152601	NM_214690	ankrd13c	0.0432589	1.95725	Danio rerio ankyrin repeat domain 13C (ankrd13c), mRNA [NM_214690]
A_15_P704456	NM_001126433		0.0366107	1.9529	Novel protein (Im:7151391) [Source:UniProtKB/TrEMBL;Acc:B0S768] [ENSDART00000080404]
A_15_P723926	BC067730	pdhx	0.00527678	1.94912	Danio rerio pyruvate dehydrogenase complex, component X (pdhx), nuclear gene encoding mitochondrial protein, mRNA [NM_200560]
A_15_P563577	EH546338	LOC556561	0.0017331	1.94672	FDR202-P00029-DEPE-F_A02 FDR202 Danio rerio cDNA clone FDR202-P00029-BR_A02 5', mRNA sequence [EH546338]
A_15_P727656	NM_001045430	zgc:153740	0.0158397	1.9429	Danio rerio zgc:153740 (zgc:153740), mRNA [NM_001045430]
A_15_P381335	NM_001130610	rbl1	0.0122072	1.94278	Danio rerio retinoblastoma-like 1 (p107) (rbl1), mRNA [NM_001130610]
A_15_P657181	NM_131327	tp53	0.00820592	1.94262	Danio rerio tumor protein p53 (tp53), mRNA [NM_131327]
A_15_P731876	CO922210	LOC100007326	0.00375039	1.94214	AGENCOURT_30537837 NIH_ZGC_19 Danio rerio cDNA clone IMAGE:7434333 5', mRNA sequence [CO922210]
A_15_P675871	CK868548		0.0428597	1.94198	KIAA2026 [Source:HGNC Symbol;Acc:23378] [ENSDART00000129678]
A_15_P744396	NM_001025456	pak2b	0.00145643	1.94006	Danio rerio p21 (CDKN1A)-activated kinase 2b (pak2b), mRNA [NM_001025456]
A_15_P378345	XM_691663	LOC568338	3.90939e-05	1.93814	PREDICTED: Danio rerio solute carrier family 5 (sodium [XM_691663]
A_15_P152531	NM_207640	ifnphi1	0.0466595	1.93664	Danio rerio interferon phi 1 (ifnphi1), mRNA [NM_207640]
A_15_P152871	NM_001002156	dcun1d2	0.0274417	1.93099	Danio rerio DCN1, defective in cullin neddylation 1, domain containing 2 (S. cerevisiae) (dcun1d2), mRNA [NM_001002156]
A_15_P110833	NM_214803	zgc:92392	0.0236669	1.92711	Danio rerio zgc:92392 (zgc:92392), mRNA [NM_214803]
A_15_P658401	BC159234	zgc:111960	0.0158128	1.92281	Danio rerio zgc:111960, mRNA (cDNA clone MGC:175005 IMAGE:7061174), complete cds. [BC159234]
A_15_P198866	EL648751	si:ch211-106h4.4	0.00122688	1.92274	AGENCOURT_98620134 NIH_ZGC_6 Danio rerio cDNA clone IMAGE:9003014 5', mRNA sequence [EL648751]
A_15_P678701	EG579398		0.0259555	1.91971	AGENCOURT_88143789 NIH_ZGC_35 Danio rerio cDNA clone IMAGE:8756678 5', mRNA sequence [EG579398]
A_15_P345850	NM_001194978	cltcb	0.0154	1.91922	Danio rerio clathrin, heavy polypeptide b (Hc) (cltcb), mRNA [NM_001194978]
A_15_P278191	NM_001006663	capza1b	0.0226968	1.9181	Danio rerio capping protein (actin filament) muscle Z-line, alpha 1b (capza1b), mRNA [NM_001006663]
A_15_P703231			0.0394699	1.91782	GB
A_15_P206066	NM_001003502	zgc:91963	0.00471973	1.91731	Danio rerio zgc:91963 (zgc:91963), mRNA [NM_001003502]
A_15_P349035	NM_001077291	zfyve27	0.0144893	1.91722	Danio rerio zinc finger, FYVE domain containing 27 (zfyve27), mRNA [NM_001077291]
A_15_P108283	NM_001044981	si:dkey-6n6.4	0.0331512	1.91633	Danio rerio si:dkey-6n6.4 (si:dkey-6n6.4), nuclear gene encoding mitochondrial protein, mRNA [NM_001044981]
A_15_P707456	NM_201455	cct2	0.0395835	1.91408	Danio rerio chaperonin containing TCP1, subunit 2 (beta) (cct2), mRNA [NM_201455]
A_15_P376790	NM_001110461	si:ch211-225b11.1	0.0163247	1.91314	Danio rerio si:ch211-225b11.1 (si:ch211-225b11.1), mRNA [NM_001110461]
A_15_P621986	NM_201192	pcbp2	0.0212194	1.91134	Danio rerio poly(rC) binding protein 2 (pcbp2), mRNA [NM_201192]
A_15_P117015	NM_199955	fgfr1op2	0.018673	1.9099	Danio rerio FGFR1 oncogene partner 2 (fgfr1op2), mRNA [NM_199955]
A_15_P303526	NM_212577	ap2m1a	0.0433757	1.90682	Danio rerio adaptor-related protein complex 2, mu 1 subunit, a (ap2m1a), mRNA [NM_212577]
A_15_P185756	NM_212972	mtpn	0.0291018	1.90682	Danio rerio myotrophin (mtpn), mRNA [NM_212972]
A_15_P666061	NM_213461	arhgdia	0.0083432	1.89909	Danio rerio Rho GDP dissociation inhibitor (GDI) alpha (arhgdia), mRNA [NM_213461]
A_15_P103034	NM_001044333	si:ch211-67n3.1	0.0252987	1.89718	Danio rerio si:ch211-67n3.1 (si:ch211-67n3.1), mRNA [NM_001044333]
A_15_P197011	BC129457		0.00435426	1.89623	LOC557463 protein Fragment [Source:UniProtKB/TrEMBL;Acc:A1L2D0] [ENSDART00000108709]
A_15_P114913	NM_200675	rer1	0.0300209	1.89408	Danio rerio RER1 retention in endoplasmic reticulum 1 homolog (S. cerevisiae) (rer1), mRNA [NM_200675]
A_15_P534307	NM_213416	elovl1b	0.0263313	1.89392	Danio rerio elongation of very long chain fatty acids (FEN1/Elo2, SUR4/Elo3, yeast)-like 1b (elovl1b), mRNA [NM_213416]
A_15_P163761	NM_001039630	col18a1	0.0157762	1.89249	Danio rerio collagen type XVIII, alpha 1 (col18a1), mRNA [NM_001039630]
A_15_P109611	NM_001002152	rap1a	0.0480096	1.8919	Danio rerio RAP1A, member of RAS oncogene family (rap1a), mRNA [NM_001002152]
A_15_P106575	NM_201093	tnni2a.2	0.000274272	1.89176	Danio rerio troponin I, skeletal, fast 2a.2 (tnni2a.2), mRNA [NM_201093]
A_15_P737181	XM_001332652	wu:fc75a03	0.0345423	1.89079	Novel protein similar to human and mouse RAS protein activator like 2 (RASAL2) [Source:UniProtKB/TrEMBL;Acc:B0S6Z2] [ENSDART00000052666]
A_15_P720416	NM_200873	zgc:73142	0.0165078	1.8902	Danio rerio zgc:73142 (zgc:73142), mRNA [NM_200873]
A_15_P739141	NM_001077599	csk	0.00737028	1.88999	Danio rerio c-src tyrosine kinase (csk), mRNA [NM_001077599]
A_15_P271256	DT867470		0.0259937	1.88934	AGENCOURT_58668128 NIH_ZGC_22 Danio rerio cDNA clone IMAGE:7925871 5', mRNA sequence [DT867470]
A_15_P296991	XM_001922746		0.0269933	1.88684	Rep: Arginine-glutamic acid dipeptide repeats protein (Atrophin-1-like protein) (Atrophin-1-related protein). - Takifugu rubripes, partial (87%) [TC407532]
A_15_P233921	EH560910		0.00877	1.88671	FDR202-P00011-DEPE-R_C17 FDR202 Danio rerio cDNA clone FDR202-P00011-BR_C17 3', mRNA sequence [EH560910]
A_15_P116470	NM_199937	ppme1	0.0185559	1.88632	Danio rerio protein phosphatase methylesterase 1 (ppme1), mRNA [NM_199937]
A_15_P733946	NM_200911	zgc:56064	0.0456585	1.88469	Danio rerio zgc:56064 (zgc:56064), mRNA [NM_200911]
A_15_P116031	NM_200816	hdac9b	0.0414994	1.88402	Danio rerio histone deacetylase 9b (hdac9b), mRNA [NM_200816]
A_15_P531592	NM_131587	gabpa	0.0477695	1.88274	Danio rerio GA-binding protein transcription factor, alpha subunit (gabpa), mRNA [NM_131587]
A_15_P132511	AM422100	ddx42	0.0366173	1.88165	Danio rerio partial mRNA for dead box 42 protein (ddx42 gene). [AM422100]
A_15_P107424	NM_001077767	papss2a	0.0357235	1.8811	Danio rerio 3'-phosphoadenosine 5'-phosphosulfate synthase 2a (papss2a), mRNA [NM_001077767]
A_15_P167996	NM_001002193	zgc:91860	0.0435904	1.88015	Danio rerio zgc:91860 (zgc:91860), mRNA [NM_001002193]
A_15_P521552	BC128880	LOC100334542	0.029645	1.87913	Danio rerio cDNA clone IMAGE:6960319. [BC128880]
A_15_P163579	NM_001007167	si:busm1-266f07.1	0.048251	1.879	Danio rerio si:busm1-266f07.1 (si:busm1-266f07.1), mRNA [NM_001007167]
A_15_P167916	NM_001122699	pllp	0.0410835	1.87709	Danio rerio plasma membrane proteolipid (pllp), mRNA [NM_001122699]
A_15_P582017	XM_688684		0.0446411	1.87521	LOC565404 protein Fragment [Source:UniProtKB/TrEMBL;Acc:A4QP17] [ENSDART00000108937]
A_15_P624701	NM_214689	smc3	0.00489945	1.87456	Danio rerio structural maintenance of chromosomes 3 (smc3), mRNA [NM_214689]
A_15_P627146	BC085536	samm50l	0.0385673	1.87341	Danio rerio sorting and assembly machinery component 50 homolog, like (samm50l), mRNA [NM_001007343]
A_15_P183726	NM_001130590	stat6	0.0161512	1.87232	Danio rerio signal transducer and activator of transcription 6, interleukin-4 induced (stat6), mRNA [NM_001130590]
A_15_P110659	NM_001004569	abhd3	0.0346259	1.87092	Danio rerio abhydrolase domain containing 3 (abhd3), mRNA [NM_001004569]
A_15_P167131	NM_001110011	dock1	0.0417664	1.86801	Danio rerio dedicator of cytokinesis 1 (dock1), mRNA [NM_001110011]
A_15_P704891	NM_199981	irf2bp2a	0.022939	1.86584	Danio rerio interferon regulatory factor 2 binding protein 2a (irf2bp2a), mRNA [NM_199981]
A_15_P121314	BC085572		0.0343963	1.86498	Rsu1 protein Fragment [Source:UniProtKB/TrEMBL;Acc:Q5U3F0] [ENSDART00000066593]
A_15_P104259	NM_001105132	pabpn1	0.0437718	1.86172	Danio rerio poly(A) binding protein, nuclear 1 (pabpn1), transcript variant 2, mRNA [NM_001105132]
A_15_P399775	NM_001100074	bcl6ab	0.0287499	1.85655	Danio rerio B-cell CLL/lymphoma 6a, genome duplicate b (bcl6ab), mRNA [NM_001100074]
A_15_P100384	NM_213063	wdr24	0.0134847	1.85463	Danio rerio WD repeat domain 24 (wdr24), mRNA [NM_213063]
A_15_P219501			0.00675173	1.85417	GB
A_15_P166511	XM_001341556	LOC100001636	0.00414852	1.85095	GB
A_15_P185936	NM_001002379	entpd8	0.0281735	1.8503	Danio rerio ectonucleoside triphosphate diphosphohydrolase 8 (entpd8), mRNA [NM_001002379]
A_15_P132726	NM_201473	slc26a5	0.0340882	1.84941	Danio rerio solute carrier family 26, member 5 (slc26a5), mRNA [NM_201473]
A_15_P208151	NM_199691	cul3a	0.00540812	1.84784	Danio rerio cullin 3a (cul3a), mRNA [NM_199691]
A_15_P364705	XM_003197900		0.00808733	1.84686	GB
A_15_P171036	NM_001045158	sbf1	0.0491507	1.84644	Danio rerio SET binding factor 1 (sbf1), mRNA [NM_001045158]
A_15_P156241			0.033563	1.84547	solute carrier family 2 (facilitated glucose transporter), member 13 [Source:HGNC Symbol;Acc:15956] [ENSDART00000122593]
A_15_P100712	NM_001077154	f13a1	0.0175736	1.84439	Danio rerio coagulation factor XIII, A1 polypeptide (f13a1), mRNA [NM_001077154]
A_15_P485320	NM_001111281	brd4	0.000773625	1.84295	Danio rerio bromodomain containing 4 (brd4), mRNA [NM_001111281]
A_15_P199836	NM_001145705	LOC100003903	0.0448142	1.8429	Danio rerio novel protein similar to vertebrate RAP2A, member of RAS oncogene family (RAP2A) (LOC100003903), mRNA [NM_001145705]
A_15_P749721	NM_001077720	zgc:153914	0.044584	1.84153	Danio rerio zgc:153914 (zgc:153914), mRNA [NM_001077720]
A_15_P159031	XM_003198291	LOC100005964	0.0420453	1.84145	Novel protein Fragment [Source:UniProtKB/TrEMBL;Acc:Q1L934] [ENSDART00000102846]
A_15_P108656	BC095336	tmem120b	0.0326268	1.8408	Danio rerio transmembrane protein 120B (tmem120b), mRNA [NM_001045230]
A_15_P671666	EH522867		0.0445723	1.83667	FDR107-P00036-DEPE-R_J03 FDR107 Danio rerio cDNA clone FDR107-P00036-BR_J03 3', mRNA sequence [EH522867]
A_15_P747781	NM_205620	sult1st4	0.00808323	1.83534	Danio rerio sulfotransferase family 1, cytosolic sulfotransferase 4 (sult1st4), mRNA [NM_205620]
A_15_P631646	NM_212575	mtx2	0.0361343	1.83522	Danio rerio metaxin 2 (mtx2), nuclear gene encoding mitochondrial protein, mRNA [NM_212575]
A_15_P743446	NM_213131	zgc:64133	0.0104772	1.8351	Danio rerio zgc:64133 (zgc:64133), mRNA [NM_213131]
A_15_P278001	NM_213366	brd7	0.00615254	1.83403	Danio rerio bromodomain containing 7 (brd7), mRNA [NM_213366]
A_15_P213306	NM_199591	eif5	0.0100565	1.83193	Danio rerio eukaryotic translation initiation factor 5 (eif5), mRNA [NM_199591]
A_15_P682956			0.0354006	1.82887
A_15_P119781	BC083387		0.0161607	1.82852	Tbcd protein Fragment [Source:UniProtKB/TrEMBL;Acc:Q4V9C9] [ENSDART00000058645]
A_15_P286116	XM_003200363		0.0274459	1.82588	GB
A_15_P106110	NM_001089524	zgc:162316	0.0336439	1.82305	Danio rerio zgc:162316 (zgc:162316), mRNA [NM_001089524]
A_15_P214101	EG583729		0.0160693	1.82169	Novel protein similar to H.sapiens TRIP11, thyroid hormone receptor interactor 11 (TRIP11) Fragment [Source:UniProtKB/TrEMBL;Acc:B8A4X2] [ENSDART00000109667]
A_15_P730716	NM_001044317	tmem161a	0.0118028	1.82138	Danio rerio transmembrane protein 161A (tmem161a), mRNA [NM_001044317]
A_15_P531417	NM_213197	znf207a	0.0483019	1.81934	Danio rerio zinc finger protein 207, a (znf207a), mRNA [NM_213197]
A_15_P274101	NM_001004588	zgc:92194	0.0326945	1.81691	Danio rerio zgc:92194 (zgc:92194), mRNA [NM_001004588]
A_15_P100590	NM_214804	chchd3	0.0199764	1.81674	Danio rerio coiled-coil-helix-coiled-coil-helix domain containing 3 (chchd3), mRNA [NM_214804]
A_15_P301386			0.0293122	1.81503
A_15_P353405	CT673465	LOC100004650	0.00211064	1.81445	CT673465 ZF_mu Danio rerio cDNA clone ZF_mu_151l08 5', mRNA sequence [CT673465]
A_15_P397535	NM_200184	serpine2	0.0249411	1.81411	Danio rerio serine (or cysteine) proteinase inhibitor, clade E (nexin, plasminogen activator inhibitor type 1), member 2 (serpine2), mRNA [NM_200184]
A_15_P623341	NM_001122624	zgc:175247	0.0304918	1.81367	Danio rerio zgc:175247 (zgc:175247), mRNA [NM_001122624]
A_15_P264196	BC154575		0.0170034	1.81346	Zgc:172184 protein [Source:UniProtKB/TrEMBL;Acc:A8WG45] [ENSDART00000109631]
A_15_P239496	NM_001080184	cbx5	0.0140113	1.81332	Danio rerio chromobox homolog 5 (HP1 alpha homolog, Drosophila) (cbx5), mRNA [NM_001080184]
A_15_P435575	XM_002661098	LOC564344	0.027375	1.81331	Rep: ATP-binding cassette sub-family A member 3 (ATP-binding cassette transporter 3) (ATP-binding cassette 3) (ABC-C transporter). - Takifugu rubripes, partial (10%) [TC414549]
A_15_P120768	NM_001025524	zc3h14	0.0414501	1.81281	Danio rerio zinc finger CCCH-type containing 14 (zc3h14), mRNA [NM_001025524]
A_15_P747736	NM_001110403	hspa8	0.0149437	1.8128	Danio rerio heat shock protein 8 (hspa8), mRNA [NM_001110403]
A_15_P548282	NM_205692	scamp1	0.00916938	1.81134	Danio rerio secretory carrier membrane protein 1 (scamp1), mRNA [NM_205692]
A_15_P152826	NM_001076726	zgc:153704	0.0465962	1.81092	Danio rerio zgc:153704 (zgc:153704), mRNA [NM_001076726]
A_15_P681716	CK696476	wu:fb36g02	0.0250885	1.81087	ZF101-P00073-DEPE-F2_G05 GISZF101 Danio rerio cDNA clone IMAGE:7161823 5', mRNA sequence [CK696476]
A_15_P165678	XM_679498		0.0205372	1.80952	GB
A_15_P227921	NM_199723	atf1	0.000346583	1.80891	Danio rerio activating transcription factor 1 (atf1), mRNA [NM_199723]
A_15_P429985	CU458862	sc:d805	0.0358665	1.80878	Danio rerio cDNA, clone cssl:d0805. [CU458862]
A_15_P164146	NM_201007	alp	0.0174317	1.8085	Danio rerio alkaline phosphatase (alp), mRNA [NM_201007]
A_15_P139586	NM_001079836	si:dkey-15j16.2	0.0420768	1.80837	Danio rerio si:dkey-15j16.2 (si:dkey-15j16.2), mRNA [NM_001079836]
A_15_P109965	NM_001089457	zgc:136980	0.0364994	1.80826	Danio rerio zgc:136980 (zgc:136980), mRNA [NM_001089457]
A_15_P148001	NM_131301	mef2a	0.00373123	1.80631	Danio rerio myocyte enhancer factor 2a (mef2a), mRNA [NM_131301]
A_15_P503482	NM_001080605	lztr1	0.0387967	1.80533	Danio rerio leucine-zipper-like transcription regulator 1 (lztr1), mRNA [NM_001080605]
A_15_P380360	NM_200911	zgc:56064	0.0160044	1.80497	Danio rerio zgc:56064 (zgc:56064), mRNA [NM_200911]
A_15_P623981	NM_199887	msto1	0.0157472	1.80489	Danio rerio misato homolog 1 (Drosophila) (msto1), mRNA [NM_199887]
A_15_P223461	XM_003198893		0.0432302	1.80276	GB
A_15_P689321	NM_001045280	pkp3	0.0444254	1.80192	Danio rerio plakophilin 3 (pkp3), mRNA [NM_001045280]
A_15_P137556	XM_691247		0.0428493	1.79948	Novel protein similar to human LAG1 longevity assurance homolog 1 (S. cerevisiae) (LASS1) Fragment [Source:UniProtKB/TrEMBL;Acc:Q1LW21] [ENSDART00000092647]
A_15_P207771	NM_001080595	ttll7	0.0400532	1.79922	Danio rerio tubulin tyrosine ligase-like family, member 7 (ttll7), mRNA [NM_001080595]
A_15_P186246	NM_001006034	nudt3b	0.0488549	1.79714	Danio rerio nudix (nucleoside diphosphate linked moiety X)-type motif 3b (nudt3b), mRNA [NM_001006034]
A_15_P114447	NM_001025506	adipor2	0.00221652	1.79688	Danio rerio adiponectin receptor 2 (adipor2), mRNA [NM_001025506]
A_15_P728206	NM_173250	cct3	0.0324956	1.79663	Danio rerio chaperonin containing TCP1, subunit 3 (gamma) (cct3), mRNA [NM_173250]
A_15_P165461	NM_001007458	vps53	0.0157713	1.79599	Danio rerio vacuolar protein sorting 53 homolog (S. cerevisiae) (vps53), mRNA [NM_001007458]
A_15_P202661	CT584363	LOC556973	0.0373272	1.79593	CT584363 ZF_mu Danio rerio cDNA clone ZF_mu_52d11 5', mRNA sequence [CT584363]
A_15_P697181			0.00140016	1.79566	Rep: Zgc:153639 - Danio rerio (Zebrafish) (Brachydanio rerio), complete [TC375012]
A_15_P203001	XM_694203	mboat2a	0.0236951	1.79534	Novel protein similar to mouse and human O-acyltransferase (Membrane bound) domain containing 2 (OACT2) Fragment [Source:UniProtKB/TrEMBL;Acc:Q5RG07] [ENSDART00000039663]
A_15_P750016	NM_001045158	sbf1	0.0294748	1.79494	Danio rerio SET binding factor 1 (sbf1), mRNA [NM_001045158]
A_15_P723936	NM_213416	elovl1b	0.0437941	1.79464	Danio rerio elongation of very long chain fatty acids (FEN1/Elo2, SUR4/Elo3, yeast)-like 1b (elovl1b), mRNA [NM_213416]
A_15_P720076	NM_200884	fkbp8	0.0119745	1.79249	Danio rerio FK506 binding protein 8 (fkbp8), mRNA [NM_200884]
A_15_P243906	EB855868	LOC568173	0.0156992	1.79086	7214653 KZ68 Danio rerio cDNA clone 2681061, mRNA sequence [EB855868]
A_15_P342175	NM_001079951	cnot1	0.0406218	1.78939	Danio rerio CCR4-NOT transcription complex, subunit 1 (cnot1), mRNA [NM_001079951]
A_15_P109318	CN172873		0.0303939	1.78936	AGENCOURT_21029051 NIH_ZGC_8 Danio rerio cDNA clone IMAGE:7245974 5', mRNA sequence [CN172873]
A_15_P365320	NM_200167	cpne3	0.00134098	1.78871	Danio rerio copine III (cpne3), mRNA [NM_200167]
A_15_P215971	NM_212915	spast	0.0226292	1.78699	Danio rerio spastin (spast), mRNA [NM_212915]
A_15_P758001	XM_003200567		0.00688559	1.78551	GB
A_15_P682686	XM_693978	grin2ab	0.0464263	1.78495	Novel protein similar to vertebrate glutamate receptor, ionotropic, N-methyl D-aspartate 2A (GRIN2A) Fragment [Source:UniProtKB/TrEMBL;Acc:A2BE78] [ENSDART00000103652]
A_15_P598607	BQ618190	sptbn2	0.0299524	1.78482	faa57g07.x1 Gong zebrafish testis Danio rerio cDNA clone IMAGE:5898037 3', mRNA sequence [BQ618190]
A_15_P205301	NM_001045036	gna11	0.0381408	1.78406	Danio rerio guanine nucleotide binding protein (G protein), alpha 11 (Gq class) (gna11), mRNA [NM_001045036]
A_15_P103437	NM_200938	b4galt6	0.00756497	1.78264	Danio rerio UDP-Gal:betaGlcNAc beta 1,4- galactosyltransferase, polypeptide 6 (b4galt6), mRNA [NM_200938]
A_15_P659916	NM_001017599	h3f3b.1	0.0144806	1.77879	Danio rerio H3 histone, family 3B.1 (h3f3b.1), mRNA [NM_001017599]
A_15_P630186	NM_001080089	zgc:158276	0.0213739	1.77825	Danio rerio zgc:158276 (zgc:158276), mRNA [NM_001080089]
A_15_P497047	NM_001002673	sart1	0.0123642	1.77798	Danio rerio squamous cell carcinoma antigen recognised by T cells (sart1), mRNA [NM_001002673]
A_15_P720751	NM_205758	papolb	0.0105103	1.77719	Danio rerio poly(A) polymerase beta (testis specific) (papolb), mRNA [NM_205758]
A_15_P213321	XM_680973	papd7	0.0324496	1.77669	Novel protein similar to vertebrate polymerase (DNA directed) sigma (POLS) Fragment [Source:UniProtKB/TrEMBL;Acc:A5PMI5] [ENSDART00000089425]
A_15_P187951	NM_213046	snn	0.0387468	1.77569	Danio rerio stannin (snn), mRNA [NM_213046]
A_15_P165731	NM_001077555	zgc:153898	0.0338738	1.77541	Danio rerio zgc:153898 (zgc:153898), mRNA [NM_001077555]
A_15_P646161	NM_131145	nras	0.0204769	1.77494	Danio rerio neuroblastoma RAS viral (v-ras) oncogene homolog (nras), mRNA [NM_131145]
A_15_P110055	NM_198878	rbpja	0.0463081	1.77136	Danio rerio recombination signal binding protein for immunoglobulin kappa J region a (rbpja), mRNA [NM_198878]
A_15_P723836	NM_130921	nccrp1	0.0397862	1.77115	Danio rerio nonspecific cytotoxic cell receptor protein 1 (nccrp1), mRNA [NM_130921]
A_15_P669601	NM_001002385	zgc:92052	0.0357628	1.77007	Danio rerio zgc:92052 (zgc:92052), mRNA [NM_001002385]
A_15_P117409	NM_001002452	acp5b	0.038019	1.76943	Danio rerio acid phosphatase 5b, tartrate resistant (acp5b), mRNA [NM_001002452]
A_15_P112694	NM_201495	rab14	0.00416843	1.76782	Danio rerio RAB14, member RAS oncogene family (rab14), mRNA [NM_201495]
A_15_P746136	NM_001123252	si:dkey-46l15.1	0.00499846	1.76773	Danio rerio si:dkey-46l15.1 (si:dkey-46l15.1), mRNA [NM_001123252]
A_15_P145676		hspb8	0.0496528	1.76681	heat shock protein, alpha-crystallin-related, b8 [Source:RefSeq peptide;Acc:NP_001094427] [ENSDART00000081230]
A_15_P497602	NM_001115123	pcm1	0.0286157	1.76676	Danio rerio pericentriolar material 1 (pcm1), mRNA [NM_001115123]
A_15_P707931			0.04788	1.7662
A_15_P102919	NM_001111197	si:ch211-12e1.4	0.0357326	1.76615	Danio rerio si:ch211-12e1.4 (si:ch211-12e1.4), mRNA [NM_001111197]
A_15_P711771	XM_002665404		0.0443365	1.76409	Rep: Mucin - Xenopus tropicalis, partial (7%) [TC408072]
A_15_P103441			0.000214726	1.76176	Rep: Chromosome undetermined SCAF13844, whole genome shotgun sequence - Tetraodon nigroviridis (Green puffer), partial (62%) [TC379770]
A_15_P366720	NM_212998	etfb	0.0302186	1.76127	Danio rerio electron-transfer-flavoprotein, beta polypeptide (etfb), mRNA [NM_212998]
A_15_P570425	XM_695376	LOC100333823	0.0226594	1.7605	Rep: Serine/threonine protein phosphatase - Carassius auratus (Goldfish), partial (53%) [TC452349]
A_15_P337445	NM_001002539	ap3s2	0.0220335	1.75973	Danio rerio adaptor-related protein complex 3, sigma 2 subunit (ap3s2), mRNA [NM_001002539]
A_15_P285146	XM_692291		0.0282763	1.75732	Novel protein similar to vertebrate MYST histone acetyltransferase (Monocytic leukemia) 4 (MYST4) Fragment [Source:UniProtKB/TrEMBL;Acc:B7ZD46] [ENSDART00000077775]
A_15_P117706	NM_213060	bckdk	0.0228279	1.75693	Danio rerio branched chain alpha-ketoacid dehydrogenase kinase (bckdk), nuclear gene encoding mitochondrial protein, mRNA [NM_213060]
A_15_P101222	NM_001003865	rcl1	0.0312689	1.75522	Danio rerio RNA terminal phosphate cyclase-like 1 (rcl1), mRNA [NM_001003865]
A_15_P470255	NM_214815	zgc:85716	0.0304733	1.75487	Danio rerio zgc:85716 (zgc:85716), mRNA [NM_214815]
A_15_P581887			0.0371702	1.75282
A_15_P675641	NM_001012498	rnf7	0.0161521	1.75106	Danio rerio ring finger protein 7 (rnf7), mRNA [NM_001012498]
A_15_P102614	NM_001025534	si:ch211-5k11.11	0.0325156	1.75022	Danio rerio si:ch211-5k11.11 (si:ch211-5k11.11), mRNA [NM_001025534]
A_15_P200911	NM_001080622	cd276	0.0421042	1.74909	Danio rerio CD276 molecule (cd276), mRNA [NM_001080622]
A_15_P709741	NM_001077611	dars	0.0445632	1.74908	Danio rerio aspartyl-tRNA synthetase (dars), mRNA [NM_001077611]
A_15_P763171	XM_003200278	LOC100329587	0.0280746	1.74732	PREDICTED: Danio rerio hypothetical protein LOC100329587 (LOC100329587), mRNA [XM_002666782]
A_15_P656506	BC045277		0.0047906	1.74597	ELAV-like protein 1 [Source:RefSeq peptide;Acc:NP_570984] [ENSDART00000129657]
A_15_P765381	NM_001003738	ciapin1	0.0263319	1.74339	Danio rerio cytokine induced apoptosis inhibitor 1 (ciapin1), mRNA [NM_001003738]
A_15_P754446	BC124395	si:dkey-181i3.3	0.00957985	1.74334	Danio rerio si:dkey-181i3.3, mRNA (cDNA clone MGC:153586 IMAGE:7432780), complete cds. [BC124395]
A_15_P100218	NM_199676	hbs1l	0.0351014	1.74292	Danio rerio HBS1-like (S. cerevisiae) (hbs1l), mRNA [NM_199676]
A_15_P629191	NM_212681	zmat2	0.0485481	1.74265	Danio rerio zinc finger, matrin type 2 (zmat2), mRNA [NM_212681]
A_15_P104554	NM_212750	junbl	0.0194217	1.74189	Danio rerio jun B proto-oncogene, like (junbl), mRNA [NM_212750]
A_15_P164016	NM_001003569	zgc:101071	0.0473598	1.74187	Danio rerio zgc:101071 (zgc:101071), mRNA [NM_001003569]
A_15_P320281	NM_199633	wsb1	0.0225243	1.74067	Danio rerio WD repeat and SOCS box-containing 1 (wsb1), mRNA [NM_199633]
A_15_P403000	NM_001190756	col5a3a	0.0409952	1.74022	Danio rerio collagen type V alpha-3a (col5a3a), mRNA [NM_001190756]
A_15_P564962	NM_214780	rabac1	0.0422334	1.7393	Danio rerio Rab acceptor 1 (prenylated) (rabac1), mRNA [NM_214780]
A_15_P555297	BC091918	im:7152873	0.0484412	1.73766	Danio rerio cDNA clone IMAGE:7152873. [BC091918]
A_15_P116920	NM_194412	ppp2r5eb	0.00417714	1.73755	Danio rerio protein phosphatase 2, regulatory subunit B', epsilon isoform b (ppp2r5eb), mRNA [NM_194412]
A_15_P656471	NM_131724	map2k6	0.0149437	1.73737	Danio rerio mitogen-activated protein kinase kinase 6 (map2k6), mRNA [NM_131724]
A_15_P660911	NM_001008630	zgc:101722	0.0398797	1.73728	Danio rerio zgc:101722 (zgc:101722), mRNA [NM_001008630]
A_15_P142281	NM_199775	zgc:55652	0.0452775	1.73452	Danio rerio zgc:55652 (zgc:55652), mRNA [NM_199775]
A_15_P115341	NM_206830	rab18a	0.0411709	1.73356	Danio rerio RAB18A, member RAS oncogene family (rab18a), mRNA [NM_206830]
A_15_P194271	NM_001013296	baxb	0.010236	1.73187	Danio rerio bcl2-associated X protein, b (baxb), mRNA [NM_001013296]
A_15_P744191	NM_001145594	LOC566435	0.0194276	1.73021	Danio rerio novel protein similar to H.sapiens FAM135A, family with sequence similarity 135, member A (FAM135A) (LOC566435), mRNA [NM_001145594]
A_15_P157546	NM_001109694	dbh	0.0387524	1.73006	Danio rerio dopamine beta hydroxylase (dbh), mRNA [NM_001109694]
A_15_P372175	NM_001159832	fndc3ba	0.013709	1.72918	Danio rerio fibronectin type III domain containing 3Ba (fndc3ba), mRNA [NM_001159832]
A_15_P673571	NM_001003437	syf2	0.0116534	1.7246	Danio rerio SYF2 homolog, RNA splicing factor (S. cerevisiae) (syf2), mRNA [NM_001003437]
A_15_P596102	NM_001034176	zgc:109953	0.00605039	1.72263	Danio rerio zgc:109953 (zgc:109953), mRNA [NM_001034176]
A_15_P752096	NM_001001948	zgc:77551	0.00237142	1.72181	Danio rerio zgc:77551 (zgc:77551), mRNA [NM_001001948]
A_15_P178151	NM_212570	ptk2bb	0.0484673	1.72141	Danio rerio protein tyrosine kinase 2 beta, b (ptk2bb), mRNA [NM_212570]
A_15_P516282	NM_205681	zgc:77775	0.0292523	1.72014	Danio rerio zgc:77775 (zgc:77775), mRNA [NM_205681]
A_15_P192281	XR_029221		0.0410207	1.71845	MDN1, midasin homolog (yeast) [Source:HGNC Symbol;Acc:18302] [ENSDART00000020923]
A_15_P343080	NM_213120	yy1b	0.0420836	1.7171	Danio rerio YY1 transcription factor b (yy1b), mRNA [NM_213120]
A_15_P284601	NM_131252	ck2a1	0.0435513	1.71704	Danio rerio casein kinase 2 alpha 1 (ck2a1), mRNA [NM_131252]
A_15_P106825	NM_001037689	dcdc2b	0.0310132	1.71701	Danio rerio doublecortin domain containing 2B (dcdc2b), mRNA [NM_001037689]
A_15_P239321	DT060719	LOC561425	0.0291242	1.7165	Ubiquitin carboxyl-terminal hydrolase (EC 3.1.2.15) [Source:UniProtKB/TrEMBL;Acc:B7ZDA8] [ENSDART00000112840]
A_15_P100468	NM_213278	sfpq	0.00130089	1.7164	Danio rerio splicing factor proline/glutamine rich (polypyrimidine tract binding protein associated) (sfpq), mRNA [NM_213278]
A_15_P207766	NM_001001833	ift20	0.0308181	1.7142	Danio rerio intraflagellar transport protein 20 (ift20), mRNA [NM_001001833]
A_15_P159096	NM_001110033	stab2	0.0262437	1.71322	Danio rerio stabilin 2 (stab2), mRNA [NM_001110033]
A_15_P197566	NM_001145707	zgc:113421	0.00205299	1.71308	Danio rerio zgc:113421 (zgc:113421), mRNA [NM_001145707]
A_15_P118662	NM_198814	zhx2	0.0261429	1.7121	Danio rerio zinc-fingers and homeoboxes 2 (zhx2), mRNA [NM_198814]
A_15_P103180	NM_182872	tfpia	0.0422412	1.71135	Danio rerio tissue factor pathway inhibitor a (tfpia), mRNA [NM_182872]
A_15_P138376	XM_688937	zbtb7a	0.0201365	1.71108	Novel protein similar to vertebrate zinc finger and BTB domain containing 7 (ZBTB7) Fragment [Source:UniProtKB/TrEMBL;Acc:Q1LY63] [ENSDART00000089015]
A_15_P733651	BC090722	im:7137547	0.0316515	1.71068	Danio rerio cDNA clone IMAGE:7137547. [BC090722]
A_15_P407480	XM_687077	si:ch211-57g18.1	0.0049538	1.71058	PREDICTED: Danio rerio si:ch211-57g18.1 (si:ch211-57g18.1), mRNA [XM_687077]
A_15_P115490	NM_200473	ube3c	0.0389011	1.71019	Danio rerio ubiquitin protein ligase E3C (ube3c), mRNA [NM_200473]
A_15_P342870	NM_212732	mdm4	0.00520646	1.70946	Danio rerio transformed 3T3 cell double minute 4 homolog (mouse) (mdm4), mRNA [NM_212732]
A_15_P100442	NM_200583	cct4	0.0254613	1.70859	Danio rerio chaperonin containing TCP1, subunit 4 (delta) (cct4), mRNA [NM_200583]
A_15_P769243	NM_001034976	prkacbb	0.0357899	1.70791	Danio rerio protein kinase, cAMP-dependent, catalytic, beta b (prkacbb), mRNA [NM_001034976]
A_15_P107268	NM_001003604	fam92a1	0.0289395	1.70766	Danio rerio family with sequence similarity 92, member A1 (fam92a1), mRNA [NM_001003604]
A_15_P188286	NM_213425	agpat3	0.0211418	1.70453	Danio rerio 1-acylglycerol-3-phosphate O-acyltransferase 3 (agpat3), mRNA [NM_213425]
A_15_P752191	NM_001123044	zgc:158415	0.025945	1.70218	Danio rerio zgc:158415 (zgc:158415), mRNA [NM_001123044]
A_15_P660101	NM_214769	snx5	0.0173803	1.70116	Danio rerio sorting nexin 5 (snx5), mRNA [NM_214769]
A_15_P185166	XM_002665646	rev3l	0.0464044	1.70076	Rep: DNA polymerase zeta catalytic subunit (hREV3). - Canis familiaris, partial (28%) [TC428436]
A_15_P706415	NM_214716	hspa4a	0.0491703	1.69768	Danio rerio heat shock protein 4a (hspa4a), mRNA [NM_214716]
A_15_P747966	XM_687109	LOC563749	0.0125133	1.69403	PREDICTED: Danio rerio zinc finger protein 638-like (LOC563749), mRNA [XM_687109]
A_15_P725831	NM_001030064	rnaset2	0.0260352	1.69353	Danio rerio ribonuclease T2 (rnaset2), mRNA [NM_001030064]
A_15_P512367	NM_213529	tmem50a	0.00552455	1.69159	Danio rerio transmembrane protein 50A (tmem50a), mRNA [NM_213529]
A_15_P160911	NM_001020662	si:ch211-246k22.2	0.0341822	1.69042	Danio rerio si:ch211-246k22.2 (si:ch211-246k22.2), mRNA [NM_001020662]
A_15_P343480	NM_131557	gata6	0.00450709	1.68919	Danio rerio GATA-binding protein 6 (gata6), mRNA [NM_131557]
A_15_P682101	XM_001344060	si:ch211-14a17.3	0.0493486	1.6887	Rep: Large neutral amino acids transporter small subunit 2 (L-type amino acid transporter 2) (hLAT2). - Takifugu rubripes, partial (91%) [TC380824]
A_15_P631891	NM_001079983	ano5b	0.0297833	1.68741	Danio rerio anoctamin 5b (ano5b), mRNA [NM_001079983]
A_15_P119565	NM_001190806	uqcr11	0.00576738	1.68706	Danio rerio ubiquinol-cytochrome c reductase, complex III subunit XI (uqcr11), nuclear gene encoding mitochondrial protein, mRNA [NM_001190806]
A_15_P109519	BC125857	fbxo11	0.030255	1.68472	Danio rerio F-box protein 11 (fbxo11), mRNA [NM_001159668]
A_15_P284631	NM_001077611	dars	0.00481621	1.68361	Danio rerio aspartyl-tRNA synthetase (dars), mRNA [NM_001077611]
A_15_P405750	EH441563		0.0441843	1.68222	FDR103-P00028-DEPE-F_F19 FDR103 Danio rerio cDNA clone FDR103-P00028-BR_F19 5', mRNA sequence [EH441563]
A_15_P633481	NM_200714	zgc:73107	0.00292807	1.68015	Danio rerio zgc:73107 (zgc:73107), mRNA [NM_200714]
A_15_P194771	NM_001102395	si:dkey-11p23.7	0.0459373	1.67865	Danio rerio si:dkey-11p23.7 (si:dkey-11p23.7), mRNA [NM_001102395]
A_15_P720361	NM_001009987	zgc:86609	0.0147217	1.67824	Danio rerio zgc:86609 (zgc:86609), mRNA [NM_001009987]
A_15_P237956	BI888503	si:dkey-228b2.4	0.043082	1.67794	ODF2 Fragment [Source:UniProtKB/TrEMBL;Acc:Q1WCB5] [ENSDART00000022708]
A_15_P720006	NM_207067	leo1	0.0212635	1.67707	Danio rerio Leo1, Paf1/RNA polymerase II complex component, homolog (S. cerevisiae) (leo1), mRNA [NM_207067]
A_15_P723656	NM_001003831	nop14	0.00114512	1.67384	Danio rerio NOP14 nucleolar protein homolog (yeast) (nop14), mRNA [NM_001003831]
A_15_P100347	NM_001007306	zgc:92244	0.00424737	1.67287	Danio rerio zgc:92244 (zgc:92244), mRNA [NM_001007306]
A_15_P725871	XM_001338635	LOC100002400	0.0474457	1.67285	PREDICTED: Danio rerio caldesmon 1-like (LOC100002400), mRNA [XM_001338635]
A_15_P679396	CN508271	bcl3	0.0234479	1.67276	AGENCOURT_22438263 NIH_ZGC_7 Danio rerio cDNA clone IMAGE:7269012 5', mRNA sequence [CN508271]
A_15_P739686	NM_001146304	ralgapa1	0.045291	1.67163	Danio rerio Ral GTPase activating protein, alpha subunit 1 (catalytic) (ralgapa1), mRNA [NM_001146304]
A_15_P120183	CT727145	si:ch211-245h7.2	0.0350013	1.66999	CT727145 ZF_mu Danio rerio cDNA clone ZF_mu_292l11 5', mRNA sequence [CT727145]
A_15_P374970			0.00476356	1.66859	GB
A_15_P307356	EH451341	LOC100150882	0.00169677	1.66842	FDR103-P00055-DEPE-F_E12 FDR103 Danio rerio cDNA clone FDR103-P00055-BR_E12 5', mRNA sequence [EH451341]
A_15_P625666	NM_001024442	uqcrb	0.0197015	1.66738	Danio rerio ubiquinol-cytochrome c reductase binding protein (uqcrb), nuclear gene encoding mitochondrial protein, mRNA [NM_001024442]
A_15_P109077	NM_200204	zgc:56178	0.0429466	1.66726	Danio rerio zgc:56178 (zgc:56178), mRNA [NM_200204]
A_15_P734596	NM_198825	fam60al	0.0111063	1.66709	Danio rerio family with sequence similarity 60, member A, like (fam60al), mRNA [NM_198825]
A_15_P433910	NM_001076567	lin54	0.0457599	1.66682	Danio rerio lin-54 homolog (lin54), mRNA [NM_001076567]
A_15_P110952	NM_212710	ppp1cab	0.0128245	1.66666	Danio rerio protein phosphatase 1, catalytic subunit, alpha isoform b (ppp1cab), mRNA [NM_212710]
A_15_P658496	NM_131068	inhbb	0.00866042	1.66651	Danio rerio inhibin, beta B (inhbb), mRNA [NM_131068]
A_15_P757296	NM_001110403	hspa8	0.0167489	1.66512	Danio rerio heat shock protein 8 (hspa8), mRNA [NM_001110403]
A_15_P134016	NM_199865	cdc42l	0.0205911	1.66423	Danio rerio cell division cycle 42, like (cdc42l), mRNA [NM_199865]
A_15_P150521	NM_001037690	zgc:123280	0.0130361	1.66376	Danio rerio zgc:123280 (zgc:123280), mRNA [NM_001037690]
A_15_P150176	NM_130985	twist3	0.0302021	1.6621	Danio rerio twist3 (twist3), mRNA [NM_130985]
A_15_P762521	EH433332		0.0464645	1.6605	FDR103-P00005-DEPE-F_G01 FDR103 Danio rerio cDNA clone FDR103-P00005-BR_G01 5', mRNA sequence [EH433332]
A_15_P189811	NM_001123234	kdm5c	0.0242037	1.65963	Danio rerio lysine (K)-specific demethylase 5C (kdm5c), mRNA [NM_001123234]
A_15_P290576	XM_003197752		0.0451683	1.65697	GB
A_15_P206446	NM_001080169	ubn2	0.0421234	1.65665	Danio rerio ubinuclein 2 (ubn2), mRNA [NM_001080169]
A_15_P117531	NM_200184	serpine2	0.0287655	1.65645	Danio rerio serine (or cysteine) proteinase inhibitor, clade E (nexin, plasminogen activator inhibitor type 1), member 2 (serpine2), mRNA [NM_200184]
A_15_P145441	XM_001921079	LOC569007	0.0317299	1.65573	Transporter Fragment [Source:UniProtKB/TrEMBL;Acc:A2CEH5] [ENSDART00000049197]
A_15_P120576	NM_001002116	luc7l	0.0466464	1.65415	Danio rerio LUC7-like (S. cerevisiae) (luc7l), mRNA [NM_001002116]
A_15_P101174	NM_001002743	tk2	0.0396046	1.65324	Danio rerio thymidine kinase 2, mitochondrial (tk2), nuclear gene encoding mitochondrial protein, mRNA [NM_001002743]
A_15_P671126	XM_001921135	LOC100150489	0.0071102	1.65303	PREDICTED: Danio rerio piggyBac transposable element derived 1-like (LOC100150489), mRNA [XM_001921135]
A_15_P293991	NM_201492	tpm3	0.0363524	1.65266	Danio rerio tropomyosin 3 (tpm3), transcript variant 2, mRNA [NM_201492]
A_15_P656481	NM_199877	mlst8	0.00828832	1.65174	Danio rerio MTOR associated protein, LST8 homolog (S. cerevisiae) (mlst8), mRNA [NM_199877]
A_15_P204671	BC121732		0.00883859	1.64969	zinc finger protein ZFPM2 [Source:RefSeq peptide;Acc:NP_001034724] [ENSDART00000102414]
A_15_P729211	NM_213360	pdcd6ip	0.00379825	1.64855	Danio rerio programmed cell death 6 interacting protein (pdcd6ip), mRNA [NM_213360]
A_15_P638206	NM_199699	cpne1	0.0330269	1.647	Danio rerio copine I (cpne1), mRNA [NM_199699]
A_15_P434155	XM_001923305	tmem131	0.00633552	1.64678	Rep: Transmembrane protein 131 (Protein RW1) - Danio rerio, complete [TC431882]
A_15_P178856	NM_001102621	aspg	0.0339245	1.64632	Danio rerio asparaginase homolog (S. cerevisiae) (aspg), mRNA [NM_001102621]
A_15_P103216	NM_001004006	zgc:101123	0.00526521	1.64434	Danio rerio zgc:101123 (zgc:101123), mRNA [NM_001004006]
A_15_P229091	NM_001143752	adcy8	0.0141125	1.64301	Danio rerio adenylate cyclase 8 (brain) (adcy8), mRNA [NM_001143752]
A_15_P473260	XM_681158	LOC557995	0.0143056	1.64286	Rep: Chromosome undetermined scaffold_37, whole genome shotgun sequence - Paramecium tetraurelia, partial (7%) [TC418450]
A_15_P621421	NM_001045284	zgc:136597	0.00861052	1.64121	Danio rerio zgc:136597 (zgc:136597), mRNA [NM_001045284]
A_15_P162711	NM_001048149	sdc4	0.0411487	1.63927	Danio rerio syndecan 4 (sdc4), mRNA [NM_001048149]
A_15_P104946	NM_001001948	zgc:77551	0.033972	1.63721	Danio rerio zgc:77551 (zgc:77551), mRNA [NM_001001948]
A_15_P395935	XM_689954	LOC566671	0.00197863	1.63687	Rep: Calcium release-activated calcium channel protein 1 (Transmembrane protein 142A) (Protein orai-1). - Canis familiaris, partial (72%) [TC388155]
A_15_P136231	XM_001341755		0.000864312	1.63542	Iron regulatory protein 2 Fragment [Source:UniProtKB/TrEMBL;Acc:Q3YMK8] [ENSDART00000046618]
A_15_P485105	NM_001024098	zgc:101724	0.0188762	1.63536	Danio rerio zgc:101724 (zgc:101724), mRNA [NM_001024098]
A_15_P309841	BC056705		0.0318995	1.63281	Danio rerio cDNA clone IMAGE:6801601, partial cds. [BC056705]
A_15_P275822	NM_001161447	nipblb	0.0297405	1.63256	Danio rerio nipped-b homolog b (Drosophila) (nipblb), mRNA [NM_001161447]
A_15_P451245			0.00978896	1.63245
A_15_P181866	NM_001128341	s100u	0.046863	1.62863	Danio rerio S100 calcium binding protein U (s100u), mRNA [NM_001128341]
A_15_P634181	NM_001030065	ilf3a	0.0284667	1.628	Danio rerio interleukin enhancer binding factor 3a (ilf3a), mRNA [NM_001030065]
A_15_P198931	XM_001333821	LOC793976	0.00117525	1.627	PREDICTED: Danio rerio Tctex1 domain containing 2-like (LOC793976), mRNA [XM_001333821]
A_15_P100038	NM_001003473	zgc:91844	0.0331585	1.62589	Danio rerio zgc:91844 (zgc:91844), mRNA [NM_001003473]
A_15_P134916	XM_002666912	LOC100331323	0.000743838	1.62555	Rep: Beta-2-syntrophin (59 kDa dystrophin-associated protein A1 basic component 2) (Syntrophin 3) (SNT3) (Syntrophin-like) (SNTL). - Takifugu rubripes, partial (59%) [TC378009]
A_15_P577962	NM_001001844	ctcf	0.0208385	1.62499	Danio rerio CCCTC-binding factor (zinc finger protein) (ctcf), mRNA [NM_001001844]
A_15_P106719	NM_205554	atp6v0cb	0.00775115	1.62137	Danio rerio ATPase, H+ transporting, lysosomal, V0 subunit c, b (atp6v0cb), mRNA [NM_205554]
A_15_P240206	XM_691051	LOC567750	0.0221167	1.62122	PREDICTED: Danio rerio hypothetical LOC567750 (LOC567750), mRNA [XM_691051]
A_15_P104894	NM_200748	pin1	0.000973186	1.62056	Danio rerio protein (peptidyl-prolyl cis/trans isomerase) NIMA-interacting 1 (pin1), mRNA [NM_200748]
A_15_P720381	NM_201134	dtnbp1a	0.0336954	1.62037	Danio rerio dystrobrevin binding protein 1a (dtnbp1a), mRNA [NM_201134]
A_15_P626001	NM_001037684	mtm1	0.0161148	1.61963	Danio rerio myotubularin 1 (mtm1), mRNA [NM_001037684]
A_15_P723866	NM_001002127	gtf2f2a	0.0247811	1.61958	Danio rerio general transcription factor IIF, polypeptide 2a (gtf2f2a), transcript variant 1, mRNA [NM_001002127]
A_15_P162781	NM_001002657	uqcrc2a	0.0245224	1.61781	Danio rerio ubiquinol-cytochrome c reductase core protein IIa (uqcrc2a), mRNA [NM_001002657]
A_15_P645706	NM_001044766	klf7l	0.0240839	1.61651	Danio rerio Kruppel-like factor 7 (ubiquitous), like (klf7l), mRNA [NM_001044766]
A_15_P563652	NM_001127185	inadl	0.00667524	1.61436	Danio rerio InaD-like (Drosophila) (inadl), mRNA [NM_001127185]
A_15_P115570	NM_200884	fkbp8	0.00237454	1.6139	Danio rerio FK506 binding protein 8 (fkbp8), mRNA [NM_200884]
A_15_P152961	BC091843	zgc:110815	0.0347703	1.61378	Danio rerio zgc:110815 (zgc:110815), mRNA [NM_001014332]
A_15_P134281	BC090678	zgc:162509	0.00828066	1.61162	Danio rerio zgc:162509, mRNA (cDNA clone IMAGE:6901284), partial cds. [BC090678]
A_15_P100107	NM_213459	zgc:55262	0.00130611	1.61077	Danio rerio zgc:55262 (zgc:55262), mRNA [NM_213459]
A_15_P157841	NM_170766	tlx3b	0.0389824	1.61046	Danio rerio T-cell leukemia, homeobox 3b (tlx3b), mRNA [NM_170766]
A_15_P176941	NM_200081	ktn1	0.0299017	1.60965	Danio rerio kinectin 1 (ktn1), mRNA [NM_200081]
A_15_P674836	NM_199707	ell	0.00362037	1.60846	Danio rerio elongation factor RNA polymerase II (ell), mRNA [NM_199707]
A_15_P730067	NM_213138	tmbim4	0.0462667	1.60795	Danio rerio transmembrane BAX inhibitor motif containing 4 (tmbim4), transcript variant 1, mRNA [NM_213138]
A_15_P133441	BC044419	sypl2a	0.00290437	1.6061	Danio rerio, clone IMAGE:2642098, mRNA. [BC044419]
A_15_P144336	BC092844		0.0100198	1.60574	Fto protein Fragment [Source:UniProtKB/TrEMBL;Acc:Q568I7] [ENSDART00000064913]
A_15_P411180			0.00263518	1.60375	Rep: Chromosome 18 SCAF15100, whole genome shotgun sequence - Tetraodon nigroviridis (Green puffer), partial (80%) [TC419242]
A_15_P726841	NM_001161447	nipblb	0.019505	1.60176	Danio rerio nipped-b homolog b (Drosophila) (nipblb), mRNA [NM_001161447]
A_15_P669911	XM_686988	wu:fc59a02	0.0130388	1.60116
A_15_P105612	NM_001017539	zgc:113196	0.0427765	1.60019	Danio rerio zgc:113196 (zgc:113196), mRNA [NM_001017539]
A_15_P769051	XM_003201161		0.0145765	1.599
A_15_P516422	EV759934		0.0147721	1.59777	AGENCOURT_109127712 NIH_ZGC_31 Danio rerio cDNA clone IMAGE:9050726 5', mRNA sequence [EV759934]
A_15_P118009	NM_145118	supt6h	0.0439962	1.59518	Danio rerio suppressor of Ty 6 homolog (supt6h), mRNA [NM_145118]
A_15_P342330	NM_001083851	zgc:153957	0.0477037	1.59363	Danio rerio zgc:153957 (zgc:153957), mRNA [NM_001083851]
A_15_P100352	NM_001001729	rap2b	0.0118402	1.59286	Danio rerio RAP2B, member of RAS oncogene family (rap2b), mRNA [NM_001001729]
A_15_P696176	NM_001003831	nop14	0.00986572	1.59011	Danio rerio NOP14 nucleolar protein homolog (yeast) (nop14), mRNA [NM_001003831]
A_15_P450645	XM_684564		0.0157572	1.58983
A_15_P364195	XM_003197910		0.0345289	1.58815	GB
A_15_P461695	NM_131230	tcp1	0.0108157	1.58708	Danio rerio t-complex polypeptide 1 (tcp1), mRNA [NM_131230]
A_15_P206636	NM_213143	arih2	0.0265881	1.587	Danio rerio ariadne homolog 2 (Drosophila) (arih2), mRNA [NM_213143]
A_15_P144191	XM_001922796	LOC792697	0.0431798	1.58245	Rep: Thyroid receptor-interacting protein 6 (TRIP-6) (OPA-interacting protein 1) (Zyxin-related protein 1) (ZRP-1). - Takifugu rubripes, partial (64%) [TC368633]
A_15_P175976	NM_205762	traf4a	0.0448902	1.58241	Danio rerio tnf receptor-associated factor 4a (traf4a), mRNA [NM_205762]
A_15_P581407	NM_214747	zgc:85816	0.00360935	1.58185	Danio rerio zgc:85816 (zgc:85816), mRNA [NM_214747]
A_15_P496192	NM_001005982	cln6	0.0478467	1.58104	Danio rerio ceroid-lipofuscinosis, neuronal 6, late infantile, variant (cln6), mRNA [NM_001005982]
A_15_P200106	XM_001919934		0.0320219	1.57946	PREDICTED: Danio rerio mitochondrial tumor suppressor 1-like (LOC557250), mRNA [XM_001919934]
A_15_P184021	NM_001122623	zgc:171525	0.0387894	1.57852	Danio rerio zgc:171525 (zgc:171525), mRNA [NM_001122623]
A_15_P193941	NM_200313	chd1l	0.0297952	1.57785	Danio rerio chromodomain helicase DNA binding protein 1-like (chd1l), mRNA [NM_200313]
A_15_P105523	NM_001004589	eif4e3	0.0459487	1.57738	Danio rerio eukaryotic translation initiation factor 4E family member 3 (eif4e3), mRNA [NM_001004589]
A_15_P115710	NM_001007318	ube3a	0.0111148	1.57649	Danio rerio ubiquitin protein ligase E3A (ube3a), mRNA [NM_001007318]
A_15_P663021	NM_130928	nme3	0.00635496	1.57627	Danio rerio non-metastatic cells 3, protein expressed in (nme3), mRNA [NM_130928]
A_15_P170881	NM_001034176	zgc:109953	0.048045	1.57369	Danio rerio zgc:109953 (zgc:109953), mRNA [NM_001034176]
A_15_P731501	NM_213368	arfip1	0.0266665	1.57158	Danio rerio ADP-ribosylation factor interacting protein 1 (arfaptin 1) (arfip1), mRNA [NM_213368]
A_15_P175726	NM_001077178	klc3	0.0342591	1.57153	Danio rerio kinesin light chain 3 (klc3), mRNA [NM_001077178]
A_15_P106375	NM_001076567	lin54	0.00400086	1.57015	Danio rerio lin-54 homolog (lin54), mRNA [NM_001076567]
A_15_P682601	XM_688621		0.0425394	1.56947	Rep: Transmembrane 7 superfamily member 3 precursor (Seven span transmembrane protein). - Takifugu rubripes, partial (74%) [TC372666]
A_15_P659221	NM_199585	vdac2	0.0473473	1.56906	Danio rerio voltage-dependent anion channel 2 (vdac2), nuclear gene encoding mitochondrial protein, mRNA [NM_199585]
A_15_P167801	NM_001114415		0.0499422	1.564	Si:ch211-245p7.3 protein [Source:UniProtKB/TrEMBL;Acc:A9JSX5] [ENSDART00000079297]
A_15_P637934	NM_213275	vgll4	0.0270321	1.56367	Danio rerio vestigial like 4 (Drosophila) (vgll4), mRNA [NM_213275]
A_15_P118372	NM_001003500	yipf2	0.0119138	1.56055	Danio rerio Yip1 domain family, member 2 (yipf2), mRNA [NM_001003500]
A_15_P761271	XM_003200287		0.0100584	1.55656	GB
A_15_P688561			0.0249606	1.55263	Rep: LOC787049 protein - Bos taurus (Bovine), partial (16%) [TC397942]
A_15_P541542	NM_001017870	pdlim1	0.035803	1.55177	Danio rerio PDZ and LIM domain 1 (elfin) (pdlim1), mRNA [NM_001017870]
A_15_P466854			0.0122441	1.55035	PREDICTED: Danio rerio Gag-Pol polyprotein-like (LOC100332795), mRNA [XM_002662173]
A_15_P751016	NM_001113625	trap1	0.0165041	1.5497	Danio rerio TNF receptor-associated protein 1 (trap1), mRNA [NM_001113625]
A_15_P660831	NM_001025456	pak2b	0.0203279	1.54959	Danio rerio p21 (CDKN1A)-activated kinase 2b (pak2b), mRNA [NM_001025456]
A_15_P686716	CO935114		0.0492694	1.5493	AGENCOURT_30541560 NIH_ZGC_19 Danio rerio cDNA clone IMAGE:7434968 5', mRNA sequence [CO935114]
A_15_P131931	NM_131496	smx5	0.00144849	1.54856	Danio rerio smx5 (smx5), mRNA [NM_131496]
A_15_P116992	NM_001110105	ash2l	0.0268269	1.54824	Danio rerio ash2 (absent, small, or homeotic)-like (Drosophila) (ash2l), mRNA [NM_001110105]
A_15_P672071	XM_003201227		0.00842648	1.54823	transmembrane and coiled-coil domains 4 [Source:HGNC Symbol;Acc:27393] [ENSDART00000113893]
A_15_P393680	CT694260		0.0391093	1.54462	CT694260 ZF_mu Danio rerio cDNA clone ZF_mu_188n03 5', mRNA sequence [CT694260]
A_15_P592387	XM_695376	LOC100333823	0.0198472	1.5425	Rep: Serine/threonine protein phosphatase - Tetraodon nigroviridis (Green puffer), partial (29%) [TC384993]
A_15_P581027	XM_685845	LOC562466	0.01821	1.54223	PREDICTED: Danio rerio cyclic nucleotide gated channel beta 3-like (LOC562466), mRNA [XM_685845]
A_15_P191111	NM_001003412	clint1	0.0490928	1.54083	Danio rerio clathrin interactor 1 (clint1), mRNA [NM_001003412]
A_15_P117796	NM_199690	aup1	0.036254	1.53904	Danio rerio ancient ubiquitous protein 1 (aup1), mRNA [NM_199690]
A_15_P116830	NM_001045471	zgc:153165	0.017406	1.53673	Danio rerio zgc:153165 (zgc:153165), mRNA [NM_001045471]
A_15_P113880	NM_001083573	psmd14	0.0463697	1.53588	Danio rerio proteasome (prosome, macropain) 26S subunit, non-ATPase, 14 (psmd14), mRNA [NM_001083573]
A_15_P658196	BC155177	epb41l5	0.0464006	1.53388	Danio rerio cDNA clone IMAGE:8729369. [BC155177]
A_15_P734271	NM_001044793	snx14	0.0259709	1.53343	Danio rerio sorting nexin 14 (snx14), mRNA [NM_001044793]
A_15_P162461	NM_131568	trpc4apb	0.0181926	1.53213	Danio rerio transient receptor potential cation channel, subfamily C, member 4 associated protein b (trpc4apb), mRNA [NM_131568]
A_15_P436280	NM_001130631	ulk1a	0.0290585	1.53149	Danio rerio unc-51-like kinase 1a (C. elegans) (ulk1a), mRNA [NM_001130631]
A_15_P571342	BC155630	dmgdh	0.0208138	1.53009	Dmgdh protein Fragment [Source:UniProtKB/TrEMBL;Acc:A9JRE6] [ENSDART00000007672]
A_15_P116356	NM_001037243	lhx9	0.0426001	1.53004	Danio rerio LIM homeobox 9 (lhx9), transcript variant 2, mRNA [NM_001037243]
A_15_P736007	NM_213166	psma8	0.0124789	1.52901	Danio rerio proteasome (prosome, macropain) subunit, alpha type, 8 (psma8), mRNA [NM_213166]
A_15_P732016	NM_001029971	zgc:112037	0.0252875	1.52694	Danio rerio zgc:112037 (zgc:112037), mRNA [NM_001029971]
A_15_P438095	XM_001335214	LOC795138	0.0106016	1.52655	PREDICTED: Danio rerio similar to leucine rich repeat containing 24 (LOC795138), mRNA [XM_001335214]
A_15_P137251	EE305721	sv2b	0.0476191	1.52597	synaptic vesicle glycoprotein 2B [Source:HGNC Symbol;Acc:16874] [ENSDART00000085816]
A_15_P119240	NM_001002748	zgc:100919	0.0169055	1.52449	Danio rerio zgc:100919 (zgc:100919), mRNA [NM_001002748]
A_15_P673731	NM_001005960	atp5f1	0.0272509	1.52251	Danio rerio ATP synthase, H+ transporting, mitochondrial F0 complex, subunit b, isoform 1 (atp5f1), nuclear gene encoding mitochondrial protein, mRNA [NM_001005960]
A_15_P118071	NM_001003436	zgc:92850	0.00549791	1.52238	Danio rerio zgc:92850 (zgc:92850), mRNA [NM_001003436]
A_15_P107676	NM_199882	ddx23	0.0241981	1.52109	Danio rerio DEAD (Asp-Glu-Ala-Asp) box polypeptide 23 (ddx23), mRNA [NM_199882]
A_15_P189486	XM_001335964	slc6a17	0.0422602	1.51845	Transporter [Source:UniProtKB/TrEMBL;Acc:A5WUQ3] [ENSDART00000099607]
A_15_P677046	EH542275		0.0434447	1.51622	FDR202-P00017-DEPE-F_P08 FDR202 Danio rerio cDNA clone FDR202-P00017-BR_P08 5', mRNA sequence [EH542275]
A_15_P745561	NM_001044799	stim1a	0.00653028	1.51514	Danio rerio stromal interaction molecule 1a (stim1a), mRNA [NM_001044799]
A_15_P748106	NM_001166323	si:ch211-244a23.1	0.0444997	1.50884	Danio rerio si:ch211-244a23.1 (si:ch211-244a23.1), transcript variant 2, mRNA [NM_001166323]
A_15_P162071	NM_201127	surf4	0.042922	1.5057	Danio rerio surfeit gene 4 (surf4), mRNA [NM_201127]
A_15_P102716	NM_201106	bysl	0.0190706	1.50515	Danio rerio bystin-like (bysl), mRNA [NM_201106]
A_15_P620021	NM_131568	trpc4apb	0.0113319	1.50491	Danio rerio transient receptor potential cation channel, subfamily C, member 4 associated protein b (trpc4apb), mRNA [NM_131568]
A_15_P106909	NM_200761	dnajc19	0.0326024	1.50376	Danio rerio DnaJ (Hsp40) homolog, subfamily C, member 19 (dnajc19), mRNA [NM_200761]
A_15_P379320	NM_199599	hsdl2	0.00333705	1.5037	Danio rerio hydroxysteroid dehydrogenase like 2 (hsdl2), mRNA [NM_199599]
A_15_P144671	NM_001030239	zgc:112356	0.0282486	1.50369	Danio rerio zgc:112356 (zgc:112356), mRNA [NM_001030239]
A_15_P748870	NM_200583	cct4	0.021882	1.50346	Danio rerio chaperonin containing TCP1, subunit 4 (delta) (cct4), mRNA [NM_200583]
A_15_P114375	NM_212653	sf1	0.0300742	1.50205	Danio rerio splicing factor 1 (sf1), mRNA [NM_212653]
A_15_P758751	XM_003198171		0.0265815	1.50143	GB
A_15_P629926	NM_001020699	zgc:112407	0.0154527	-1.51	Danio rerio zgc:112407 (zgc:112407), mRNA [NM_001020699]
A_15_P104278	EH492144	LOC100003104	0.0485261	-1.51166	FDR107-P00024-DEPE-F_I20 FDR107 Danio rerio cDNA clone FDR107-P00024-BR_I20 5', mRNA sequence [EH492144]
A_15_P518607	XM_003200826		0.0328755	-1.5175	hypothetical protein LOC553495 [Source:RefSeq peptide;Acc:NP_001077289] [ENSDART00000124635]
A_15_P625761	NM_131543	hoxc13a	0.0438962	-1.52404	Danio rerio homeo box C13a (hoxc13a), mRNA [NM_131543]
A_15_P719946	NM_001020466	nup88	0.0222657	-1.52422	Danio rerio nucleoporin 88 (nup88), mRNA [NM_001020466]
A_15_P130446	NM_001013505	tufm	0.0133713	-1.52858	Danio rerio Tu translation elongation factor, mitochondrial (tufm), nuclear gene encoding mitochondrial protein, mRNA [NM_001013505]
A_15_P450040	XM_001918933	arhgap21b	0.0425197	-1.52988	PREDICTED: Danio rerio Rho GTPase activating protein 21b (arhgap21b), partial mRNA [XM_001918933]
A_15_P685466	NM_001122615	zgc:174646	0.00169778	-1.53071	Danio rerio zgc:174646 (zgc:174646), mRNA [NM_001122615]
A_15_P108824	NM_001002085	tnnc1b	0.026966	-1.53535	Danio rerio troponin C type 1b (slow) (tnnc1b), mRNA [NM_001002085]
A_15_P407840	EE701900	wu:fc15b08	0.0353913	-1.5355	AGENCOURT_90088129 NIH_ZGC_29 Danio rerio cDNA clone IMAGE:8816236 5', mRNA sequence [EE701900]
A_15_P659271	BC164767	agmat	0.0147362	-1.5358	Danio rerio zgc:153353, mRNA (cDNA clone MGC:191942 IMAGE:100060251), complete cds. [BC164767]
A_15_P628011	NM_001144811	ugt2a6	0.00653886	-1.54069	Danio rerio UDP glucuronosyltransferase 2 family, polypeptide A6 (ugt2a6), mRNA [NM_001144811]
A_15_P191431	NM_199683	zgc:56330	0.0374033	-1.54649	Danio rerio zgc:56330 (zgc:56330), mRNA [NM_199683]
A_15_P108922	NM_213379	got2a	0.0375211	-1.5471	Danio rerio glutamic-oxaloacetic transaminase 2a, mitochondrial (aspartate aminotransferase 2) (got2a), nuclear gene encoding mitochondrial protein, mRNA [NM_213379]
A_15_P671651	XM_681835	im:7158001	0.0140315	-1.55825	PREDICTED: Danio rerio im:7158001 (im:7158001), mRNA [XM_681835]
A_15_P633031	NM_131176	ucp2	0.0272582	-1.56111	Danio rerio uncoupling protein 2 (ucp2), nuclear gene encoding mitochondrial protein, mRNA [NM_131176]
A_15_P108776	NM_001122749	dgcr8	0.0324151	-1.56117	Danio rerio DiGeorge syndrome critical region gene 8 (dgcr8), mRNA [NM_001122749]
A_15_P408876	NM_212652	slc35b4	0.0100781	-1.56224	Danio rerio solute carrier family 35, member B4 (slc35b4), mRNA [NM_212652]
A_15_P624921	NM_001040634	fance	0.00675571	-1.57289	Danio rerio Fanconi anemia, complementation group E (fance), mRNA [NM_001040634]
A_15_P138500	EV758198		0.0364701	-1.5808	AGENCOURT_109121816 NIH_ZGC_30 Danio rerio cDNA clone IMAGE:9042818 5', mRNA sequence [EV758198]
A_15_P162361	NM_205691	gadd45g	0.0190921	-1.58154	Danio rerio growth arrest and DNA-damage-inducible, gamma (gadd45g), mRNA [NM_205691]
A_15_P712419	DV589747		0.0281196	-1.58193	zinc finger protein 197 [Source:HGNC Symbol;Acc:12988] [ENSDART00000129723]
A_15_P274661	NM_212908	zgc:77466	0.0258432	-1.58425	Danio rerio zgc:77466 (zgc:77466), mRNA [NM_212908]
A_15_P375741	CT663255		0.0390143	-1.58523	CT663255 ZF_mu Danio rerio cDNA clone ZF_mu_11i12 5', mRNA sequence [CT663255]
A_15_P148615	NM_001083076	taar14j	0.00550829	-1.58921	Danio rerio trace amine associated receptor 14j (taar14j), mRNA [NM_001083076]
A_15_P595762	CT639460		0.0490907	-1.59096	CT639460 ZF_mu Danio rerio cDNA clone ZF_mu_87n13 5', mRNA sequence [CT639460]
A_15_P170846	NM_001002164	zgc:86598	0.0205092	-1.59392	Danio rerio zgc:86598 (zgc:86598), mRNA [NM_001002164]
A_15_P396280	BI881946		0.0337314	-1.59468	fm89h05.x1 Zebrafish Research Genetics C32 fin Danio rerio cDNA clone IMAGE:4468088 3' similar to TR:Q9VSU8 Q9VSU8 CG4684 PROTEIN ;, mRNA sequence [BI881946]
A_15_P157316	NM_199918	vapa	0.0281066	-1.59528	Danio rerio VAMP (vesicle-associated membrane protein)-associated protein A (vapa), mRNA [NM_199918]
A_15_P407560	CT615006	wu:fe49g02	0.0250619	-1.59814	CT615006 ZF_mu Danio rerio cDNA clone ZF_mu_77e07 3', mRNA sequence [CT615006]
A_15_P252856	BC093342		0.00962074	-1.59856	Danio rerio cDNA clone IMAGE:7410884. [BC093342]
A_15_P640271	NM_001005942	glrx	0.0264228	-1.60725	Danio rerio glutaredoxin (thioltransferase) (glrx), mRNA [NM_001005942]
A_15_P365475	NM_001017770	zgc:112072	0.0380898	-1.61539	Danio rerio zgc:112072 (zgc:112072), mRNA [NM_001017770]
A_15_P206096	NM_213042	zgc:73061	0.0133227	-1.61989	Danio rerio zgc:73061 (zgc:73061), mRNA [NM_213042]
A_15_P433155	NM_001002578	ankrd54	0.0208863	-1.63138	Danio rerio ankyrin repeat domain 54 (ankrd54), mRNA [NM_001002578]
A_15_P165841	XM_683230		0.0462123	-1.63165	LOC559843 protein Fragment [Source:UniProtKB/TrEMBL;Acc:Q4V931] [ENSDART00000099375]
A_15_P601652	NM_200041	atp5c1	0.00158981	-1.63312	Danio rerio ATP synthase, H+ transporting, mitochondrial F1 complex, gamma polypeptide 1 (atp5c1), nuclear gene encoding mitochondrial protein, mRNA [NM_200041]
A_15_P690391	BI887692	si:rp71-46j2.8	0.0461903	-1.63705	ZF637-1-001947 Zebrafish shield stage whole embryo cDNA library MPMGp637 Danio rerio cDNA clone MPMGp637_9H13;MPMGp637H139 5', mRNA sequence [BI887692]
A_15_P760981	NM_001007057	wdfy1	0.0413043	-1.63722	Danio rerio WD repeat and FYVE domain containing 1 (wdfy1), mRNA [NM_001007057]
A_15_P117177	NM_212753	zgc:56698	0.0464161	-1.63868	Danio rerio zgc:56698 (zgc:56698), mRNA [NM_212753]
A_15_P631561	NM_001146097	usp16	0.0145424	-1.63945	Danio rerio ubiquitin specific protease 16 (usp16), mRNA [NM_001146097]
A_15_P730451	NM_001110403	hspa8	0.0319885	-1.64568	Danio rerio heat shock protein 8 (hspa8), mRNA [NM_001110403]
A_15_P172278	BC085668	smarcb1a	0.0100895	-1.64926	Danio rerio SWI/SNF related, matrix associated, actin dependent regulator of chromatin, subfamily b, member 1a (smarcb1a), mRNA [NM_001007296]
A_15_P406350	XM_690134		0.03786	-1.65576	G protein-coupled receptor 37 (endothelin receptor type B-like) [Source:HGNC Symbol;Acc:4494] [ENSDART00000112299]
A_15_P750116	NM_131031	bactin1	0.0279892	-1.66088	Danio rerio bactin1 (bactin1), mRNA [NM_131031]
A_15_P493377	NM_131187	ck2b	0.00958378	-1.66429	Danio rerio casein kinase 2 beta (ck2b), mRNA [NM_131187]
A_15_P630211	NM_001014302	acp1	0.00966564	-1.66728	Danio rerio acid phosphatase 1, soluble (acp1), mRNA [NM_001014302]
A_15_P663356	NM_001111155		0.0131688	-1.67582	Zgc:173603 protein [Source:UniProtKB/TrEMBL;Acc:A8WGK3] [ENSDART00000121499]
A_15_P519242	CO795750	wu:fc90d11	0.0327906	-1.67911	AGENCOURT_30346329 NIH_ZGC_14 Danio rerio cDNA clone IMAGE:7402073 5', mRNA sequence [CO795750]
A_15_P143126	NM_001047190	rdh14b	0.0423386	-1.6809	Danio rerio retinol dehydrogenase 14b (all-trans/9-cis/11-cis) (rdh14b), mRNA [NM_001047190]
A_15_P496977	NM_001005399	tcf25	0.0121292	-1.68538	Danio rerio transcription factor 25 (basic helix-loop-helix) (tcf25), mRNA [NM_001005399]
A_15_P143041	NM_001033732	zgc:114126	0.0404485	-1.68585	Danio rerio zgc:114126 (zgc:114126), mRNA [NM_001033732]
A_15_P232526	EH503223		0.015365	-1.69037	FDR107-P00054-DEPE-F_L07 FDR107 Danio rerio cDNA clone FDR107-P00054-BR_L07 5', mRNA sequence [EH503223]
A_15_P759946	NM_001037434	poglut1	0.032891	-1.69157	Danio rerio protein O-glucosyltransferase 1 (poglut1), mRNA [NM_001037434]
A_15_P620181	NM_200062	rrs1	0.0247726	-1.69348	Danio rerio RRS1 ribosome biogenesis regulator homolog (S. cerevisiae) (rrs1), mRNA [NM_200062]
A_15_P463475	CN017187	lonp1	0.0425732	-1.69614	AGENCOURT_20753408 NIH_ZGC_15 Danio rerio cDNA clone IMAGE:7222499 5', mRNA sequence [CN017187]
A_15_P261491			0.0329596	-1.69974	GB
A_15_P163396	NM_001080693	zgc:158760	0.0475758	-1.70044	Danio rerio zgc:158760 (zgc:158760), mRNA [NM_001080693]
A_15_P567167	EH586272		0.0101858	-1.70184	FDR306-P00022-DEPE-F_F15 FDR306 Danio rerio cDNA clone FDR306-P00022-BR_F15 5', mRNA sequence [EH586272]
A_15_P661361	NM_001033099	zgc:112414	0.0494473	-1.71855	Danio rerio zgc:112414 (zgc:112414), mRNA [NM_001033099]
A_15_P206426	NM_001045001	slc12a10.2	0.0343245	-1.72409	Danio rerio solute carrier family 12 (sodium/potassium/chloride transporters), member 10.2 (slc12a10.2), mRNA [NM_001045001]
A_15_P365640	NM_213446	rp2	0.0343996	-1.73298	Danio rerio retinitis pigmentosa 2 (X-linked recessive) (rp2), mRNA [NM_213446]
A_15_P191316	BC056813	tcerg1a	0.00846457	-1.73406	Danio rerio transcription elongation regulator 1a (CA150) (tcerg1a), mRNA [NM_198357]
A_15_P674421		im:7155904	0.0211205	-1.73541	Rep: LIM domain and actin-binding protein 1 (Epithelial protein lost in neoplasm). - Gallus gallus, partial (17%) [TC386194]
A_15_P721281	NM_001033732	zgc:114126	0.0253897	-1.73845	Danio rerio zgc:114126 (zgc:114126), mRNA [NM_001033732]
A_15_P176281	NM_001017688	npepl1	0.0373386	-1.74534	Danio rerio aminopeptidase-like 1 (npepl1), mRNA [NM_001017688]
A_15_P663986	NM_001045564	psmb7	0.0153408	-1.74826	Danio rerio proteasome (prosome, macropain) subunit, beta type, 7 (psmb7), mRNA [NM_001045564]
A_15_P545502	XM_001332165	LOC792634	0.0331083	-1.75064	GB
A_15_P180921	XM_001333908	LOC794051	0.0089878	-1.75261	PREDICTED: Danio rerio neuronal PAS domain-containing protein 4-like (LOC794051), mRNA [XM_001333908]
A_15_P285736	NM_001110014	aire	0.0255587	-1.75359	Danio rerio autoimmune regulator (aire), mRNA [NM_001110014]
A_15_P660126	NM_001030070	gpx4b	0.0360811	-1.75386	Danio rerio glutathione peroxidase 4b (gpx4b), mRNA [NM_001030070]
A_15_P622926	NM_001114701	zgc:173581	0.0297899	-1.75669	Danio rerio zgc:173581 (zgc:173581), mRNA [NM_001114701]
A_15_P147111	NM_001123062	si:dkey-3h3.3	0.00220408	-1.75871	Danio rerio si:dkey-3h3.3 (si:dkey-3h3.3), mRNA [NM_001123062]
A_15_P484745	NM_001110403	hspa8	0.0141198	-1.76548	Danio rerio heat shock protein 8 (hspa8), mRNA [NM_001110403]
A_15_P721371	NM_001017640	akr1a1b	0.0312134	-1.76623	Danio rerio aldo-keto reductase family 1, member A1b (aldehyde reductase) (akr1a1b), mRNA [NM_001017640]
A_15_P500077	XR_084234	LOC564728	0.0331649	-1.76927	PREDICTED: Danio rerio BAI1-associated protein 3-like (LOC564728), miscRNA [XR_084234]
A_15_P773766	NM_001114900	zgc:174708	0.0143676	-1.78037	Danio rerio zgc:174708 (zgc:174708), mRNA [NM_001114900]
A_15_P626596	NM_001037391	map2k2a	0.0172842	-1.78472	Danio rerio mitogen-activated protein kinase kinase 2a (map2k2a), mRNA [NM_001037391]
A_15_P501207	XM_002662613		0.0315449	-1.78729	PREDICTED: Danio rerio hypothetical LOC797752 (LOC797752), mRNA [XM_001338179]
A_15_P117352	NM_205750	vangl1	0.0348489	-1.80385	Danio rerio vang-like 1 (van gogh, Drosophila) (vangl1), mRNA [NM_205750]
A_15_P707576	CK140466	provisionalck739312	0.0236548	-1.81217	AGENCOURT_16886348 NCI_CGAP_ZEmb3 Danio rerio cDNA clone IMAGE:7058041 5', mRNA sequence [CK140466]
A_15_P102749			0.00989163	-1.81467
A_15_P448935	BC139620	si:ch211-216l23.2	0.0192393	-1.81597	Danio rerio si:ch211-216l23.2, mRNA (cDNA clone IMAGE:7436470), complete cds. [BC139620]
A_15_P772270	XM_001922810	LOC100150804	0.0306964	-1.81996	PREDICTED: Danio rerio hypothetical LOC100150804 (LOC100150804), mRNA [XM_001922810]
A_15_P312016			0.00701392	-1.82141	tet oncogene family member 2 [Source:HGNC Symbol;Acc:25941] [ENSDART00000113020]
A_15_P710052	DT076958	im:7145523	0.0471846	-1.82202	AGENCOURT_56117594 NIH_ZGC_7 Danio rerio cDNA clone IMAGE:7996636 5', mRNA sequence [DT076958]
A_15_P103084	NM_201005	ppp6c	0.0113795	-1.83379	Danio rerio protein phosphatase 6, catalytic subunit (ppp6c), mRNA [NM_201005]
A_15_P219046	NM_131757	dvl3	0.0340452	-1.84963	Danio rerio dishevelled, dsh homolog 3 (Drosophila) (dvl3), mRNA [NM_131757]
A_15_P112687	NM_001077141	tada2a	0.0436539	-1.85085	Danio rerio transcriptional adaptor 2A (tada2a), mRNA [NM_001077141]
A_15_P158436	BC115189		0.0250831	-1.85704	LOC100002484 protein Fragment [Source:UniProtKB/TrEMBL;Acc:Q1RM10] [ENSDART00000114654]
A_15_P736356	BC092002		0.00611523	-1.85977	Zgc:174268 protein [Source:UniProtKB/TrEMBL;Acc:A9JSZ9] [ENSDART00000102030]
A_15_P760286	XM_001333715		0.0189972	-1.86408	coiled-coil domain containing 48 [Source:HGNC Symbol;Acc:25692] [ENSDART00000111157]
A_15_P767651	NM_001109839	zgc:173617	0.00841824	-1.86481	Danio rerio zgc:173617 (zgc:173617), mRNA [NM_001109839]
A_15_P110872	NM_001024442	uqcrb	0.0430135	-1.86587	Danio rerio ubiquinol-cytochrome c reductase binding protein (uqcrb), nuclear gene encoding mitochondrial protein, mRNA [NM_001024442]
A_15_P161651	NM_001089394	thumpd3	0.0299931	-1.86759	Danio rerio THUMP domain containing 3 (thumpd3), mRNA [NM_001089394]
A_15_P169621	NM_001077722	zgc:152898	0.00126815	-1.86918	Danio rerio zgc:152898 (zgc:152898), mRNA [NM_001077722]
A_15_P620976	NM_200366	prelid1	0.0120106	-1.8725	Danio rerio PRELI domain containing 1 (prelid1), mRNA [NM_200366]
A_15_P749796	NM_001077804	zgc:153686	0.00743835	-1.8736	Danio rerio zgc:153686 (zgc:153686), mRNA [NM_001077804]
A_15_P409530	NM_199898	brf1a	0.0401107	-1.8747	Danio rerio BRF1 homolog, subunit of RNA polymerase III transcription initiation factor IIIBa (brf1a), mRNA [NM_199898]
A_15_P185911	XM_683262	LOC559873	0.0298722	-1.87507	Rep: RFT1 homolog - Takifugu rubripes, partial (94%) [TC426492]
A_15_P100897	NM_200172	mycb	0.0216895	-1.88067	Danio rerio myelocytomatosis oncogene b (mycb), mRNA [NM_200172]
A_15_P773546	NM_001122615	zgc:174646	0.0192257	-1.88075	Danio rerio zgc:174646 (zgc:174646), mRNA [NM_001122615]
A_15_P748736	NM_205654	zgc:77262	0.00618049	-1.88171	Danio rerio zgc:77262 (zgc:77262), mRNA [NM_205654]
A_15_P209446	NM_001005942	glrx	0.0455598	-1.88713	Danio rerio glutaredoxin (thioltransferase) (glrx), mRNA [NM_001005942]
A_15_P763726			0.0492342	-1.89501	GB
A_15_P745541	NM_199965	rbp4l	0.0214712	-1.90215	Danio rerio retinol binding protein 4, like (rbp4l), mRNA [NM_199965]
A_15_P207516	NM_200937	ing3	0.0449337	-1.90834	Danio rerio inhibitor of growth family, member 3 (ing3), mRNA [NM_200937]
A_15_P103415	NM_001017606	dnajb13	0.0172344	-1.91237	Danio rerio DnaJ (Hsp40) related, subfamily B, member 13 (dnajb13), mRNA [NM_001017606]
A_15_P739846	BC154364	zgc:174700	0.0293723	-1.91906	Danio rerio zgc:174700, mRNA (cDNA clone MGC:174700 IMAGE:7149599), complete cds. [BC154364]
A_15_P258246	NM_001114431	zgc:174273	0.0434636	-1.91937	Danio rerio zgc:174273 (zgc:174273), mRNA [NM_001115108]
A_15_P134266	BC090542	LOC100007258	0.00911925	-1.92409	Danio rerio cDNA clone IMAGE:7149291. [BC090542]
A_15_P142917	BC124613	smg1	0.0206147	-1.92447	Danio rerio PI-3-kinase-related kinase SMG-1, mRNA (cDNA clone IMAGE:5777248), complete cds. [BC124613]
A_15_P104325	NM_001014346	snx4	0.0399771	-1.92709	Danio rerio sorting nexin 4 (snx4), mRNA [NM_001014346]
A_15_P750746	NM_001080563	g3bp2	0.0170243	-1.92837	Danio rerio GTPase activating protein (SH3 domain) binding protein 2 (g3bp2), mRNA [NM_001080563]
A_15_P112067	NM_001003514	cutl1	0.0319613	-1.93177	Danio rerio cut-like 1 (Drosophila) (cutl1), mRNA [NM_001003514]
A_15_P114239	NM_001045258	pspc1	0.0223982	-1.93264	Danio rerio paraspeckle component 1 (pspc1), mRNA [NM_001045258]
A_15_P100116	NM_201321	nedd8	0.0049815	-1.93514	Danio rerio neural precursor cell expressed, developmentally down-regulated 8 (nedd8), mRNA [NM_201321]
A_15_P136241	NM_001122855	snx33	0.0451251	-1.9393	Danio rerio sorting nexin 33, mRNA (cDNA clone IMAGE:7144315), complete cds. [BC091930]
A_15_P152146	NM_001080603	zgc:153460	0.00155582	-1.94722	Danio rerio zgc:153460 (zgc:153460), mRNA [NM_001080603]
A_15_P751101	NM_131833	ube2i2	0.0293566	-1.94864	Danio rerio ubiquitin-conjugating enzyme E2I2 (ube2i2), mRNA [NM_131833]
A_15_P191726	XM_003199736		0.0258601	-1.95231	Novel protein similar to human and mouse BTB (POZ) domain containing 3 (BTBD3) Fragment [Source:UniProtKB/TrEMBL;Acc:Q5RG22] [ENSDART00000129559]
A_15_P737891	EH495877	im:7155681	0.0102713	-1.9538	FDR107-P00034-DEPE-F_K24 FDR107 Danio rerio cDNA clone FDR107-P00034-BR_K24 5', mRNA sequence [EH495877]
A_15_P148726	NM_001003864	ddx51	0.0310666	-1.95654	Danio rerio DEAD (Asp-Glu-Ala-Asp) box polypeptide 51 (ddx51), mRNA [NM_001003864]
A_15_P209866	NM_001039625	or102-5	0.00595544	-1.96936	Danio rerio odorant receptor, family C, subfamily 102, member 5 (or102-5), mRNA [NM_001039625]
A_15_P759191			0.0199812	-1.96983
A_15_P116117	NM_214681	arrb2a	0.0131524	-1.97054	Danio rerio arrestin, beta 2a (arrb2a), mRNA [NM_214681]
A_15_P649171	NM_001002298	asna1	0.0172501	-1.9729	Danio rerio arsA arsenite transporter, ATP-binding, homolog 1 (bacterial) (asna1), mRNA [NM_001002298]
A_15_P261521	NM_200728	ssu72	0.0301794	-1.97664	Danio rerio SSU72 RNA polymerase II CTD phosphatase homolog (S. cerevisiae) (ssu72), mRNA [NM_200728]
A_15_P669981			0.036859	-1.98187	Rep: Transformation/transcription domain-associated protein (350/400 kDa PCAF-associated factor) (PAF350/400) (STAF40) (Tra1 homolog). - Takifugu rubripes, partial (94%) [TC380937]
A_15_P676481	NM_001089372	zgc:162634	0.0314817	-1.98441	Danio rerio zgc:162634 (zgc:162634), mRNA [NM_001089372]
A_15_P134161	BC090266		0.036463	-1.98918	ribosomal protein S19 binding protein 1 [Source:HGNC Symbol;Acc:28749] [ENSDART00000123769]
A_15_P725806	BC154816	slc2a9l1	0.0396375	-1.98976	Danio rerio solute carrier family 2 (facilitated glucose transporter), member 9-like 1 (slc2a9l1), mRNA [NM_001166117]
A_15_P181936	NM_200809	dpm3	0.0285889	-1.99003	Danio rerio dolichyl-phosphate mannosyltransferase polypeptide 3 (dpm3), mRNA [NM_200809]
A_15_P708546			0.0212898	-1.99105	Rep: Chromosome 10 SCAF14634, whole genome shotgun sequence - Tetraodon nigroviridis (Green puffer), partial (91%) [TC400430]
A_15_P437680	NM_001114905	zgc:174564	0.0315241	-1.99218	Danio rerio zgc:174564 (zgc:174564), mRNA [NM_001114905]
A_15_P721806	NM_001118900	cars	0.0177577	-2.00122	Danio rerio cysteinyl-tRNA synthetase (cars), mRNA [NM_001118900]
A_15_P107809	EE304572		0.0443712	-2.0088	AGENCOURT_85445563 NIH_ZGC_23 Danio rerio cDNA clone IMAGE:8729937 5', mRNA sequence [EE304572]
A_15_P492597	BC168468		0.0453654	-2.0137	Zgc:172302 protein [Source:UniProtKB/TrEMBL;Acc:B5DDZ5] [ENSDART00000113281]
A_15_P378665	NM_001045463	nucb1	0.0187079	-2.01398	Danio rerio nucleobindin 1 (nucb1), mRNA [NM_001045463]
A_15_P118901	NM_001008642	ephx2	0.0410761	-2.01819	Danio rerio epoxide hydrolase 2, cytoplasmic (ephx2), mRNA [NM_001008642]
A_15_P756251	NM_199899	adsl	0.0275288	-2.01836	Danio rerio adenylosuccinate lyase (adsl), mRNA [NM_199899]
A_15_P118988	NM_001045246	cadm3	0.0221471	-2.02093	Danio rerio cell adhesion molecule 3 (cadm3), mRNA [NM_001045246]
A_15_P499147	XM_001922570		0.00624211	-2.02441	Rep: Homolog of Homo sapiens Histone 2, H2be - Takifugu rubripes, partial (93%) [TC402358]
A_15_P110710	NM_001004560	sav1	0.0219809	-2.03178	Danio rerio salvador homolog 1 (Drosophila) (sav1), mRNA [NM_001004560]
A_15_P184481	XM_685653		0.0257496	-2.03632	solute carrier family 10 (sodium/bile acid cotransporter family), member 1 [Source:HGNC Symbol;Acc:10905] [ENSDART00000047826]
A_15_P106002	NM_200379	zgc:64119	0.00181112	-2.04107	Danio rerio zgc:64119 (zgc:64119), mRNA [NM_200379]
A_15_P192661	NM_001012491		0.022719	-2.04205	Zgc:113418 [Source:UniProtKB/TrEMBL;Acc:Q5EB05] [ENSDART00000031485]
A_15_P622078	NM_131198	ctsl1b	0.0119513	-2.0487	Danio rerio cathepsin L, 1 b (ctsl1b), mRNA [NM_131198]
A_15_P105073	NM_212980	xpnpep1	0.0295212	-2.05349	Danio rerio X-prolyl aminopeptidase (aminopeptidase P) 1, soluble (xpnpep1), mRNA [NM_212980]
A_15_P719411	NM_001075104	si:busm1-6a2.1	0.0249095	-2.05643	Danio rerio si:busm1-6a2.1 (si:busm1-6a2.1), mRNA [NM_001075104]
A_15_P266606	NM_001024405	uchl3	0.0379426	-2.05863	Danio rerio ubiquitin carboxyl-terminal esterase L3 (ubiquitin thiolesterase) (uchl3), mRNA [NM_001024405]
A_15_P192983	NM_200907	vps26a	0.0171874	-2.06013	Danio rerio vacuolar protein sorting 26 homolog A (yeast) (vps26a), mRNA [NM_200907]
A_15_P105896	NM_001006030	zgc:103459	0.0444077	-2.06237	Danio rerio zgc:103459 (zgc:103459), mRNA [NM_001006030]
A_15_P772446	NM_001122615	zgc:174646	0.00261989	-2.06318	Danio rerio zgc:174646 (zgc:174646), mRNA [NM_001122615]
A_15_P567422	NM_001089476	zgc:162225	0.0168223	-2.06363	Danio rerio zgc:162225 (zgc:162225), mRNA [NM_001089476]
A_15_P207056	NM_001045076	hspa14	0.0309836	-2.06766	Danio rerio heat shock protein 14 (hspa14), mRNA [NM_001045076]
A_15_P121044	NM_001007059	c1d	0.0444013	-2.07506	Danio rerio C1D nuclear receptor co-repressor (c1d), mRNA [NM_001007059]
A_15_P161996	NM_001077765	bmp3	0.0345564	-2.08913	Danio rerio bone morphogenetic protein 3 (bmp3), mRNA [NM_001077765]
A_15_P725026	NM_001114469	zgc:174864	0.000572592	-2.09291	Danio rerio zgc:174864 (zgc:174864), mRNA [NM_001114469]
A_15_P620876	NM_200720	sap18	0.0352266	-2.09604	Danio rerio sin3-associated polypeptide (sap18), mRNA [NM_200720]
A_15_P267521	NM_001114916	zgc:171846	0.0265992	-2.09757	Danio rerio zgc:171846 (zgc:171846), mRNA [NM_001114916]
A_15_P195721	NM_213027	zgc:73185	0.0451341	-2.09887	Danio rerio zgc:73185 (zgc:73185), mRNA [NM_213027]
A_15_P319576	NM_152958	phc2	0.0443807	-2.10544	Danio rerio polyhomeotic-like 2 (Drosophila) (phc2), transcript variant 1, mRNA [NM_152958]
A_15_P721591	NM_001017671	unc45a	0.0460248	-2.11071	Danio rerio unc-45 homolog A (C. elegans) (unc45a), mRNA [NM_001017671]
A_15_P112922	BC059615		0.0240722	-2.11667	Novel protein similar to vertebrate flavoprotein oxidoreductase MICAL3 (MICAL3) Fragment [Source:UniProtKB/TrEMBL;Acc:Q1LWQ6] [ENSDART00000014496]
A_15_P152446	NM_001007328	klhl12	0.0202581	-2.13098	Danio rerio kelch-like 12 (Drosophila) (klhl12), mRNA [NM_001007328]
A_15_P762136			0.0249917	-2.13279	GB
A_15_P120057	NM_200703	gorasp2	0.0410167	-2.13415	Danio rerio golgi reassembly stacking protein 2 (gorasp2), mRNA [NM_200703]
A_15_P115397	NM_201190	th1l	0.0123696	-2.13629	Danio rerio TH1-like (Drosophila) (th1l), mRNA [NM_201190]
A_15_P130661	NM_001115105	sc:d0144	0.0413159	-2.13676	Danio rerio sc:d0144 (sc:d0144), mRNA [NM_001115105]
A_15_P239881	XM_685361		0.00048079	-2.13732	GB
A_15_P136791	NM_001002364	zgc:92512	0.0254385	-2.13901	Danio rerio zgc:92512 (zgc:92512), mRNA [NM_001002364]
A_15_P204661	NM_131773	cldn12	0.0486959	-2.14752	Danio rerio claudin 12 (cldn12), mRNA [NM_131773]
A_15_P700886	NM_001079944	si:dkey-236e20.6	0.0392946	-2.15092	Danio rerio si:dkey-236e20.6 (si:dkey-236e20.6), mRNA [NM_001079944]
A_15_P115919	NM_200844	zgc:66014	0.0321482	-2.15108	Danio rerio zgc:66014 (zgc:66014), mRNA [NM_200844]
A_15_P437545	NM_001044809	smek1	0.0200705	-2.15518	Danio rerio SMEK homolog 1, suppressor of mek1 (Dictyostelium) (smek1), mRNA [NM_001044809]
A_15_P695686	NM_001045258	pspc1	0.023696	-2.15528	Danio rerio paraspeckle component 1 (pspc1), mRNA [NM_001045258]
A_15_P172026	NM_001098748	pacs1	8.07856e-05	-2.156	Danio rerio phosphofurin acidic cluster sorting protein 1 (pacs1), mRNA [NM_001098748]
A_15_P104703	NM_200394	mtmr8	0.00104498	-2.16236	Danio rerio myotubularin related protein 8 (mtmr8), mRNA [NM_200394]
A_15_P109334	NM_001002157	idh3b	0.0253326	-2.16238	Danio rerio isocitrate dehydrogenase 3 (NAD+) beta (idh3b), nuclear gene encoding mitochondrial protein, mRNA [NM_001002157]
A_15_P193886	NM_001025302	zgc:109983	0.0252036	-2.17372	Danio rerio zgc:109983 (zgc:109983), mRNA [NM_001025302]
A_15_P626081	NM_212956	nlk1	0.00678586	-2.17586	Danio rerio nemo like kinase, type 1 (nlk1), mRNA [NM_212956]
A_15_P568192	XM_001336831	LOC100000713	0.0312014	-2.18147	PREDICTED: Danio rerio hypothetical LOC100000713, transcript variant 1 (LOC100000713), mRNA [XM_001336831]
A_15_P116443	NM_200491	tbc1d19	0.00647033	-2.18661	Danio rerio TBC1 domain family, member 19 (tbc1d19), mRNA [NM_200491]
A_15_P695231	NM_200554	mtap	0.0160208	-2.1969	Danio rerio methylthioadenosine phosphorylase (mtap), mRNA [NM_200554]
A_15_P153051	NM_131377	pth2r	0.0122464	-2.20601	Danio rerio parathyroid hormone 2 receptor (pth2r), mRNA [NM_131377]
A_15_P107573	NM_001002337	hax1	0.0392983	-2.20692	Danio rerio HCLS1 associated protein X-1 (hax1), mRNA [NM_001002337]
A_15_P323836	NM_001003560	ctu2	0.00593873	-2.20707	Danio rerio cytosolic thiouridylase subunit 2 homolog (S. pombe) (ctu2), mRNA [NM_001003560]
A_15_P105011	NM_199645	zgc:64137	0.0254327	-2.20988	Danio rerio zgc:64137 (zgc:64137), mRNA [NM_199645]
A_15_P771606	NM_130937	wnt5b	0.00807978	-2.21452	Danio rerio wingless-type MMTV integration site family, member 5b (wnt5b), mRNA [NM_130937]
A_15_P774861	NM_001111155	zgc:174624	0.0329549	-2.22101	Danio rerio zgc:174624 (zgc:174624), mRNA [NM_001127472]
A_15_P137436	BC091788		0.0423206	-2.22331	Zgc:112977 protein [Source:UniProtKB/TrEMBL;Acc:Q58ER6] [ENSDART00000008551]
A_15_P300456	XM_003200388		0.0238156	-2.22442
A_15_P102943	NM_001020726	psip1	0.00451547	-2.22897	Danio rerio PC4 and SFRS1 interacting protein 1 (psip1), mRNA [NM_001020726]
A_15_P196051	NM_001034181	grk1a	0.00979826	-2.23666	Danio rerio G protein-coupled receptor kinase 1 a (grk1a), mRNA [NM_001034181]
A_15_P519552	AI959621	wu:fd12a06	0.0401528	-2.24037	fd12a06.x1 Zebrafish WashU MPIMG EST Danio rerio cDNA clone IMAGE:3730642 3', mRNA sequence [AI959621]
A_15_P517192	BC095291	cab39	0.0243507	-2.2545	calcium-binding protein 39 [Source:RefSeq peptide;Acc:NP_001002145] [ENSDART00000126317]
A_15_P664406	NM_212589	hnrnph1l	0.00901315	-2.25888	Danio rerio heterogeneous nuclear ribonucleoprotein H1, like (hnrnph1l), mRNA [NM_212589]
A_15_P621674	NM_001037226	zgc:123096	0.00169586	-2.2601	Danio rerio zgc:123096 (zgc:123096), mRNA [NM_001037226]
A_15_P174959	NM_001024415	cbx8b	0.00640966	-2.26108	Danio rerio chromobox homolog 8b (cbx8b), mRNA [NM_001024415]
A_15_P393280	XM_001341675	nfkbiz	0.0284629	-2.26396	PREDICTED: Danio rerio nuclear factor of kappa light polypeptide gene enhancer in B-cells inhibitor, zeta (nfkbiz), mRNA [XM_001341675]
A_15_P110291	NM_001017609	alkbh7	0.030691	-2.26507	Danio rerio alkB, alkylation repair homolog 7 (E. coli) (alkbh7), mRNA [NM_001017609]
A_15_P685086	NM_001002384	cpsf2	0.0441665	-2.26513	Danio rerio cleavage and polyadenylation specific factor 2 (cpsf2), mRNA [NM_001002384]
A_15_P632081	NM_212837	kcnh2	0.0344298	-2.27348	Danio rerio potassium voltage-gated channel, subfamily H (eag-related), member 2 (kcnh2), mRNA [NM_212837]
A_15_P555547	XM_002661951		0.0385935	-2.27463	Rep: PREDICTED: delangin isoform 3 - Pan troglodytes, partial (65%) [TC413910]
A_15_P352955	XM_002661497		0.046979	-2.27948	PREDICTED: Danio rerio zinc finger and SCAN domain containing 2-like (LOC100334737), mRNA [XM_002661497]
A_15_P118046	NM_212638	drg2	0.000636699	-2.28117	Danio rerio developmentally regulated GTP binding protein 2 (drg2), mRNA [NM_212638]
A_15_P100226	NM_001045438	tmem14c	0.037523	-2.28561	Danio rerio transmembrane protein 14C (tmem14c), mRNA [NM_001045438]
A_15_P120282	NM_001002588	sec63	0.00258238	-2.29095	Danio rerio SEC63-like (S. cerevisiae) (sec63), mRNA [NM_001002588]
A_15_P762686			0.0231744	-2.29136	Rep: Mitochondrial aldehyde dehydrogenase 2 family - Danio rerio (Zebrafish) (Brachydanio rerio), partial (58%) [TC428093]
A_15_P753256	NM_213141	zgc:64098	0.00260038	-2.29379	Danio rerio zgc:64098 (zgc:64098), mRNA [NM_213141]
A_15_P136841	NM_200951	idh3a	0.0453678	-2.29796	Danio rerio isocitrate dehydrogenase 3 (NAD+) alpha (idh3a), nuclear gene encoding mitochondrial protein, mRNA [NM_200951]
A_15_P103351	NM_001007764	zgc:91951	0.0196639	-2.30052	Danio rerio zgc:91951 (zgc:91951), mRNA [NM_001007764]
A_15_P190731	NM_001122784	matr3l	0.0226647	-2.30274	Danio rerio matrin 3-like (matr3l), mRNA [NM_001122784]
A_15_P748786	NM_001110285	card9	0.0404803	-2.30985	Danio rerio caspase recruitment domain family, member 9 (card9), mRNA [NM_001110285]
A_15_P161821	NM_001099252	tex2	0.0045226	-2.31069	Danio rerio testis expressed 2 (tex2), mRNA [NM_001099252]
A_15_P115522	NM_001077759	gps1	0.0083467	-2.31466	Danio rerio G protein pathway suppressor 1 (gps1), mRNA [NM_001077759]
A_15_P161171	NM_001077629	scn2b	0.0184426	-2.33351	Danio rerio sodium channel, voltage-gated, type II, beta (scn2b), mRNA [NM_001077629]
A_15_P210106	NM_200654	slc35a5	0.00578091	-2.34014	Danio rerio solute carrier family 35, member A5 (slc35a5), mRNA [NM_200654]
A_15_P517812	BC091972	wu:fc29g09	0.0490924	-2.34117	Danio rerio cDNA clone IMAGE:7153626. [BC091972]
A_15_P172776	NM_001017780	zgc:112432	0.00989464	-2.36249	Danio rerio zgc:112432 (zgc:112432), mRNA [NM_001017780]
A_15_P308381	CA474029	LOC560358	0.0148049	-2.36363	AGENCOURT_10695912 NCI_CGAP_ZKid1 Danio rerio cDNA clone IMAGE:6795027 5', mRNA sequence [CA474029]
A_15_P488690			0.0366906	-2.36657
A_15_P197001	NM_001142592	lrpprc	0.00230849	-2.36741	Danio rerio leucine-rich PPR-motif containing (lrpprc), mRNA [NM_001142592]
A_15_P565267	XM_001923440		0.0430054	-2.36956	Rep: LOC407619 protein - Danio rerio, complete [TC387554]
A_15_P168424	XM_003200466		0.00223153	-2.37526	LOC793176 protein Fragment [Source:UniProtKB/TrEMBL;Acc:A8KBA8] [ENSDART00000099064]
A_15_P174771	BC090693	nfybb	0.0454765	-2.37785	Danio rerio nuclear transcription factor Y, beta b (nfybb), mRNA [NM_001013322]
A_15_P106360	NM_001004677	zgc:101826	0.0248785	-2.37828	Danio rerio zgc:101826 (zgc:101826), mRNA [NM_001004677]
A_15_P159651	XM_001920290		0.0402349	-2.37922	Novel protein Fragment [Source:UniProtKB/TrEMBL;Acc:Q1LWS3] [ENSDART00000088963]
A_15_P172011	NM_213113	rpl26	0.0279796	-2.37923	Danio rerio ribosomal protein L26 (rpl26), mRNA [NM_213113]
A_15_P712157	NM_001109839	zgc:173617	0.00904674	-2.38228	Danio rerio zgc:173617 (zgc:173617), mRNA [NM_001109839]
A_15_P621466	NM_001076758	zgc:154018	0.0336095	-2.38563	Danio rerio zgc:154018 (zgc:154018), mRNA [NM_001076758]
A_15_P139096	DN898414	col8a1b	0.0162918	-2.39595	Novel protein similar to vertebrate collagen, type VIII, alpha 1 (COL8A1) Fragment [Source:UniProtKB/TrEMBL;Acc:Q1L863] [ENSDART00000019846]
A_15_P520762			0.0272412	-2.403
A_15_P107829	NM_001030239	zgc:112356	0.00827875	-2.40569	Danio rerio zgc:112356 (zgc:112356), mRNA [NM_001030239]
A_15_P112009	NM_001003435	mrpl15	0.0171103	-2.40869	Danio rerio mitochondrial ribosomal protein L15 (mrpl15), nuclear gene encoding mitochondrial protein, mRNA [NM_001003435]
A_15_P141316	NM_213495	cul1b	0.000705903	-2.41118	Danio rerio cullin 1b (cul1b), mRNA [NM_213495]
A_15_P581262	NM_213127	dda1	0.0158606	-2.41339	Danio rerio DET1 and DDB1 associated 1 (dda1), mRNA [NM_213127]
A_15_P611422	NM_001031844		0.0291293	-2.41565	hypothetical protein LOC100151757 [Source:RefSeq peptide;Acc:NP_001120944] [ENSDART00000126807]
A_15_P628951	NM_131066	snai1a	0.0300969	-2.41631	Danio rerio snail homolog 1a (Drosophila) (snai1a), mRNA [NM_131066]
A_15_P520612	NM_001123288	si:ch73-250d21.1	0.0182744	-2.42328	Danio rerio si:ch73-250d21.1 (si:ch73-250d21.1), mRNA [NM_001123288]
A_15_P228671	EB918022	sb:cb62	0.00524461	-2.42426	14706899 ZF31 Danio rerio cDNA clone 3270966, mRNA sequence [EB918022]
A_15_P639546	NM_001197329	eif4h	0.0487797	-2.43049	Danio rerio eukaryotic translation initiation factor 4h (eif4h), transcript variant 3, mRNA [NM_001197329]
A_15_P104040	NM_001005593	zgc:103764	0.0182623	-2.43053	Zgc:103764Zgc:103764 protein ; [Source:UniProtKB/TrEMBL;Acc:Q642J0] [ENSDART00000058695]
A_15_P117144	NM_001002598	lzic	0.0198085	-2.43379	Danio rerio leucine zipper and CTNNBIP1 domain containing (lzic), mRNA [NM_001002598]
A_15_P150211	NM_001040294	zgc:136410	0.0164418	-2.43657	Danio rerio zgc:136410 (zgc:136410), mRNA [NM_001040294]
A_15_P517922	XM_003200556		0.0305054	-2.44272
A_15_P365900	NM_131078	her1	0.0308695	-2.4436	Danio rerio hairy-related 1 (her1), mRNA [NM_131078]
A_15_P623781	NM_131561	axin2	0.0223011	-2.44959	Danio rerio axin 2 (conductin, axil) (axin2), mRNA [NM_131561]
A_15_P100613	NM_001145590	si:ch211-206k20.5	0.0139967	-2.4512	Danio rerio si:ch211-206k20.5 (si:ch211-206k20.5), mRNA [NM_001145590]
A_15_P750316	NM_213138	tmbim4	0.0290028	-2.47969	Danio rerio transmembrane BAX inhibitor motif containing 4 (tmbim4), transcript variant 1, mRNA [NM_213138]
A_15_P670901	BI896367	wu:fc32d11	0.0190548	-2.48983	fc65e03.y1 Zebrafish WashU MPIMG EST Danio rerio cDNA clone IMAGE:3726268 5', mRNA sequence [BI896367]
A_15_P264736	CN019361		0.0250216	-2.4914	AGENCOURT_20191275 NIH_ZGC_15 Danio rerio cDNA clone IMAGE:7225720 5', mRNA sequence [CN019361]
A_15_P622021	NM_001024400	polr2j	0.00738207	-2.49516	Danio rerio polymerase (RNA) II (DNA directed) polypeptide J (polr2j), mRNA [NM_001024400]
A_15_P191151	NM_001110281	aga	0.0386283	-2.49528	Danio rerio aspartylglucosaminidase (aga), mRNA [NM_001110281]
A_15_P152016	NM_001006068	zgc:101710	0.00221554	-2.49702	Danio rerio zgc:101710 (zgc:101710), mRNA [NM_001006068]
A_15_P432085	EE704661	wu:fa09h07	0.0201833	-2.49739	AGENCOURT_90119522 NIH_ZGC_28 Danio rerio cDNA clone IMAGE:8804668 5', mRNA sequence [EE704661]
A_15_P445630	NM_001003997	flad1	0.0431873	-2.50503	Danio rerio FAD1 flavin adenine dinucleotide synthetase homolog (S. cerevisiae) (flad1), mRNA [NM_001003997]
A_15_P115829	NM_201071	mcts1	0.00873	-2.50789	Danio rerio malignant T cell amplified sequence 1 (mcts1), mRNA [NM_201071]
A_15_P460020	EG586110		5.15619e-05	-2.51367	AGENCOURT_88150315 NIH_ZGC_26 Danio rerio cDNA clone IMAGE:8766429 5', mRNA sequence [EG586110]
A_15_P168926	NM_001082893	si:dkey-221h15.1	0.047094	-2.51479	Danio rerio si:dkey-221h15.1 (si:dkey-221h15.1), mRNA [NM_001082893]
A_15_P140206	NM_001017723	zgc:112163	0.00184634	-2.51692	Danio rerio zgc:112163 (zgc:112163), mRNA [NM_001017723]
A_15_P517122	NM_001037370	tsr1	0.031405	-2.52211	Danio rerio TSR1, 20S rRNA accumulation, homolog (yeast) (tsr1), mRNA [NM_001037370]
A_15_P114634	NM_214709	wdr48	0.0257653	-2.52744	Danio rerio WD repeat domain 48 (wdr48), mRNA [NM_214709]
A_15_P732674	NM_001110403	hspa8	0.021641	-2.54018	Danio rerio heat shock protein 8 (hspa8), mRNA [NM_001110403]
A_15_P521212	XM_688068	si:ch211-214p13.3	0.0428138	-2.55117	PREDICTED: Danio rerio si:ch211-214p13.3 (si:ch211-214p13.3), mRNA [XM_688068]
A_15_P186126	NM_001018150	zgc:110586	0.0212707	-2.55203	Danio rerio zgc:110586 (zgc:110586), mRNA [NM_001018150]
A_15_P103826	NM_001002077	lsm6	0.0126741	-2.55472	Danio rerio LSM6 homolog, U6 small nuclear RNA associated (S. cerevisiae) (lsm6), mRNA [NM_001002077]
A_15_P309731	XM_001332590		0.0300093	-2.55672	Rep: Homolog of Homo sapiens Splice Isoform 3 of CD97 antigen precursor - Takifugu rubripes, partial (90%) [TC388404]
A_15_P654536	NM_001002378	zgc:92066	0.0386347	-2.56718	Danio rerio zgc:92066 (zgc:92066), mRNA [NM_001002378]
A_15_P726501	NM_200017	cirbp	0.0498386	-2.57032	Danio rerio cold inducible RNA binding protein (cirbp), transcript variant 2, mRNA [NM_200017]
A_15_P623476	NM_212643	slc35c2	0.0126665	-2.58366	Danio rerio solute carrier family 35, member C2 (slc35c2), mRNA [NM_212643]
A_15_P152256	NM_001017728	f3b	0.0368532	-2.58739	Danio rerio coagulation factor IIIb (f3b), mRNA [NM_001017728]
A_15_P629966	NM_001114906	zgc:172194	0.0234961	-2.59013	Danio rerio zgc:172194 (zgc:172194), mRNA [NM_001114906]
A_15_P405435	NM_001130631	ulk1a	0.00442726	-2.59684	Danio rerio unc-51-like kinase 1a (C. elegans) (ulk1a), mRNA [NM_001130631]
A_15_P663071	NM_001082840	prkacaa	0.0260611	-2.61922	Danio rerio protein kinase, cAMP-dependent, catalytic, alpha, genome duplicate a (prkacaa), mRNA [NM_001082840]
A_15_P401860	EE692585	foxe1	0.00210927	-2.6238	AGENCOURT_88897716 NIH_ZGC_27 Danio rerio cDNA clone IMAGE:8780384 5', mRNA sequence [EE692585]
A_15_P622956	NM_001114719	zgc:172065	0.00593502	-2.6263	Danio rerio zgc:172065 (zgc:172065), mRNA [NM_001114719]
A_15_P635122	NM_001077296	zgc:153351	0.0479609	-2.62995	Danio rerio zgc:153351 (zgc:153351), mRNA [NM_001077296]
A_15_P298236	BC139626	si:ch211-266a5.1	0.0194446	-2.63356	Danio rerio cDNA clone IMAGE:8151265. [BC139626]
A_15_P436550	XM_692864		0.0493679	-2.64268	LOC569471 protein Fragment [Source:UniProtKB/TrEMBL;Acc:A7E291] [ENSDART00000016208]
A_15_P153056	NM_001093727	zgc:112487	0.00289928	-2.64652	Danio rerio zgc:112487 (zgc:112487), mRNA [NM_001093727]
A_15_P104492	NM_001002478	sf3b5	0.0288864	-2.64707	Danio rerio splicing factor 3b, subunit 5 (sf3b5), mRNA [NM_001002478]
A_15_P434690	NM_001077379	sec23ip	0.013415	-2.64835	Danio rerio SEC23 interacting protein (sec23ip), mRNA [NM_001077379]
A_15_P754416	NM_212560	bcl7a	0.0186554	-2.64975	Danio rerio B-cell CLL/lymphoma 7A (bcl7a), mRNA [NM_212560]
A_15_P598072	BC152289		0.00331811	-2.65459	Danio rerio transmembrane protein 176l.4, mRNA (cDNA clone IMAGE:6900773). [BC152289]
A_15_P762586			0.0406393	-2.65558
A_15_P177486	BC122238	zgc:195154	0.0138998	-2.66644	Danio rerio cDNA clone IMAGE:7924587. [BC122238]
A_15_P152307	NM_199569	eif2s1l	0.0331761	-2.67135	Danio rerio eukaryotic translation initiation factor 2, subunit 1 alpha, like (eif2s1l), mRNA [NM_199569]
A_15_P171231	NM_001020544	zgc:109985	0.0472492	-2.67387	Danio rerio zgc:109985 (zgc:109985), mRNA [NM_001020544]
A_15_P109678	NM_001020732	zgc:109977	0.00878157	-2.68746	Danio rerio zgc:109977 (zgc:109977), mRNA [NM_001020732]
A_15_P682036			0.0107963	-2.71306
A_15_P663956	U50379	ba2	0.0161261	-2.71653	Danio rerio bA2 globin mRNA, complete cds. [U50379]
A_15_P389885	XM_003200188		0.0166639	-2.72312	Rep: Chemokine receptor-like 1 (G-protein coupled receptor DEZ) (G-protein coupled receptor ChemR23). - Takifugu rubripes, partial (93%) [TC385926]
A_15_P111211	NM_001020752	zgc:110652	0.00444009	-2.72996	Danio rerio zgc:110652 (zgc:110652), mRNA [NM_001020752]
A_15_P404415	XM_678197		0.00623445	-2.73284	Rep: Chromosome 10 SCAF8804, whole genome shotgun sequence - Tetraodon nigroviridis (Green puffer), partial (64%) [TC389471]
A_15_P201796	XM_692654		0.043231	-2.744	Novel protein similar to human and mouse ubiquitously transcribed tetratricopeptide repeat, X chromosome (UTX) Fragment [Source:UniProtKB/TrEMBL;Acc:B8A5Q7] [ENSDART00000088469]
A_15_P155071		LOC557312	0.00944415	-2.76917
A_15_P134646	NM_001200014	si:dkey-165n16.1	0.00155446	-2.77402	Danio rerio cDNA clone IMAGE:7164058. [BC093416]
A_15_P751886	NM_001013347	zgc:110741	0.0353833	-2.77466	Danio rerio zgc:110741 (zgc:110741), mRNA [NM_001013347]
A_15_P728481	NM_001045366	si:dkeyp-84a8.8	0.0414692	-2.77743	Danio rerio si:dkeyp-84a8.8 (si:dkeyp-84a8.8), mRNA [NM_001045366]
A_15_P157716	NM_001159820	zgc:112025	0.0462714	-2.78114	Danio rerio zgc:112025 (zgc:112025), mRNA [NM_001159820]
A_15_P755155	NM_213168	hmga1	0.04038	-2.78513	Danio rerio high mobility group AT-hook 1 (hmga1), mRNA [NM_213168]
A_15_P208861	NM_001079658	zgc:158320	0.0390248	-2.79002	Danio rerio zgc:158320 (zgc:158320), mRNA [NM_001079658]
A_15_P566002	NM_001013446	si:ch211-150a22.1	0.0480428	-2.79966	Danio rerio si:ch211-150a22.1 (si:ch211-150a22.1), mRNA [NM_001013446]
A_15_P622906	NM_001111199		0.0317448	-2.80004	Zgc:173710 protein [Source:UniProtKB/TrEMBL;Acc:A8KBM4] [ENSDART00000108499]
A_15_P566382	XM_684691	LOC561288	0.0219396	-2.81332	Rep: G protein-coupled receptor kinase 6 (G protein-coupled receptor kinase GRK6). - Takifugu rubripes, partial (91%) [TC389931]
A_15_P764341			0.0294566	-2.8154
A_15_P116761	NM_001077551	agmat	0.0343507	-2.82804	Danio rerio agmatine ureohydrolase (agmatinase) (agmat), mRNA [NM_001077551]
A_15_P211061	NM_001004649	zgc:101035	0.000383182	-2.82875	Danio rerio zgc:101035 (zgc:101035), mRNA [NM_001004649]
A_15_P117750	NM_200276	ncor1	0.0321772	-2.83071	Danio rerio nuclear receptor co-repressor 1 (ncor1), mRNA [NM_200276]
A_15_P742466	NM_001089346	zgc:162544	0.0320866	-2.83172	Danio rerio zgc:162544 (zgc:162544), mRNA [NM_001089346]
A_15_P175891	NM_001014344	ikbkg	0.0287824	-2.84488	Danio rerio inhibitor of kappa light polypeptide gene enhancer in B-cells, kinase gamma (ikbkg), mRNA [NM_001014344]
A_15_P774266	NM_001114900	zgc:174708	0.0430374	-2.84736	Danio rerio zgc:174708 (zgc:174708), mRNA [NM_001114900]
A_15_P760906	NM_001082879	wbscr22	0.0150145	-2.85177	Danio rerio Williams Beuren syndrome chromosome region 22 (wbscr22), mRNA [NM_001082879]
A_15_P207376	NM_001020629	hrasb	0.00613194	-2.86385	Danio rerio -Ha-ras Harvey rat sarcoma viral oncogene homolog b (hrasb), mRNA [NM_001020629]
A_15_P533522	NM_001001940	copb2	0.0330692	-2.86553	Danio rerio coatomer protein complex, subunit beta 2 (copb2), mRNA [NM_001001940]
A_15_P710597			0.0441807	-2.86971	Rep: Chromosome 3 SCAF15050, whole genome shotgun sequence - Tetraodon nigroviridis (Green puffer), partial (48%) [TC392352]
A_15_P628096	NM_001128537	hcfc1b	0.00356163	-2.87072	Danio rerio host cell factor C1b (hcfc1b), mRNA [NM_001128537]
A_15_P205581	NM_001003877	slc35d1a	0.018791	-2.87377	Danio rerio solute carrier family 35 (UDP-glucuronic acid/UDP-N-acetylgalactosamine dual transporter), member D1a (slc35d1a), mRNA [NM_001003877]
A_15_P453150	XM_001336035		0.0251957	-2.87684
A_15_P120562	BC133101	LOC568678	0.045774	-2.88577	LOC568678 protein Fragment [Source:UniProtKB/TrEMBL;Acc:A2RUY9] [ENSDART00000084282]
A_15_P104938	NM_001013550	smyd2a	0.0410538	-2.89486	Danio rerio SET and MYND domain containing 2a (smyd2a), mRNA [NM_001013550]
A_15_P119450	NM_201122	rpl34	0.0113973	-2.90573	Danio rerio ribosomal protein L34 (rpl34), mRNA [NM_201122]
A_15_P120169	NM_213152	spint1a	0.0329483	-2.9247	Danio rerio serine protease inhibitor, Kunitz type 1 b (spint1a), mRNA [NM_213152]
A_15_P356255	XM_689383	LOC566115	0.0460778	-2.93204	GB
A_15_P682636	XM_001340066	LOC799782	0.00756026	-2.93429	Rep: solute carrier family 39 (zinc transporter), member 14 - Danio rerio, partial (73%) [TC408240]
A_15_P193976	NM_001002535	rwdd1	0.00966537	-2.93843	Danio rerio RWD domain containing 1 (rwdd1), mRNA [NM_001002535]
A_15_P370540	CT735115	LOC100151593	0.00145845	-2.94149	CT735115 ZF_mu Danio rerio cDNA clone ZF_mu_247e13 3', mRNA sequence [CT735115]
A_15_P620056	NM_131030	pes	0.0229826	-2.94789	Danio rerio pescadillo (pes), mRNA [NM_131030]
A_15_P117771	NM_199537	paics	0.040359	-2.95866	Danio rerio phosphoribosylaminoimidazole carboxylase, phosphoribosylaminoimidazole succinocarboxamide synthetase (paics), mRNA [NM_199537]
A_15_P592617	EE302152	wu:fc26h12	0.00019939	-2.96932	AGENCOURT_85579945 NIH_ZGC_26 Danio rerio cDNA clone IMAGE:7910510 5', mRNA sequence [EE302152]
A_15_P109181	NM_200787	gnao1a	0.00822413	-2.9776	Danio rerio guanine nucleotide binding protein (G protein), alpha activating activity polypeptide O, a (gnao1a), mRNA [NM_200787]
A_15_P174106	NM_001082887	adat1	0.0298499	-2.98058	Danio rerio adenosine deaminase, tRNA-specific 1 (adat1), mRNA [NM_001082887]
A_15_P200151	NM_001114847	lap3	0.018528	-2.98512	Danio rerio leucine aminopeptidase 3 (lap3), mRNA [NM_001114847]
A_15_P759918	XM_003200158		0.0385481	-2.99004	GB
A_15_P112007	NM_001017868	si:ch211-241b2.1	0.017336	-2.99044	Danio rerio si:ch211-241b2.1 (si:ch211-241b2.1), mRNA [NM_001017868]
A_15_P116922	NM_001080660	nrgnb	0.0186913	-2.9928	Danio rerio neurogranin (protein kinase C substrate, RC3) b (nrgnb), mRNA [NM_001080660]
A_15_P766526	NM_199630	stx5al	0.0243673	-2.99627	Danio rerio syntaxin 5A, like (stx5al), mRNA [NM_199630]
A_15_P731741	NM_200506	zgc:66195	0.0292913	-3.00228	Danio rerio zgc:66195 (zgc:66195), mRNA [NM_200506]
A_15_P103738	NM_199667	c1galt1c1	0.039024	-3.00273	Danio rerio C1GALT1-specific chaperone 1 (c1galt1c1), mRNA [NM_199667]
A_15_P116007	NM_200331	zgc:56556	0.0485144	-3.00548	Danio rerio zgc:56556 (zgc:56556), mRNA [NM_200331]
A_15_P169001	NM_001002382	rbm34	0.0433063	-3.00614	Danio rerio RNA binding motif protein 34 (rbm34), mRNA [NM_001002382]
A_15_P102359	NM_213418	nudt1	0.0236077	-3.0116	Danio rerio nudix (nucleoside diphosphate linked moiety X)-type motif 1 (nudt1), mRNA [NM_213418]
A_15_P710466			0.00515335	-3.01541	Rep: 6-phosphogluconolactonase (6PGL). - Danio rerio, complete [TC379933]
A_15_P738996	NM_001004595	zgc:92127	0.0280732	-3.01716	Danio rerio zgc:92127 (zgc:92127), mRNA [NM_001004595]
A_15_P172061	NM_001017656	pdss1	0.049398	-3.0374	Danio rerio prenyl (decaprenyl) diphosphate synthase, subunit 1 (pdss1), mRNA [NM_001017656]
A_15_P278856	XM_687914	si:dkey-4m11.4	0.0406227	-3.04293	Novel protein similar to vertebrate NCK adaptor protein 1 (NCK1) Fragment [Source:UniProtKB/TrEMBL;Acc:B0V0X4] [ENSDART00000111212]
A_15_P734076	NM_001001944	xrn2	0.0150063	-3.05205	Danio rerio 5'-3' exoribonuclease 2 (xrn2), mRNA [NM_001001944]
A_15_P212906	NM_001040245	baiap2a	0.00766063	-3.05666	Danio rerio BAI1-associated protein 2a (baiap2a), mRNA [NM_001040245]
A_15_P629369	NM_213332	zgc:63986	0.046247	-3.05683	Danio rerio zgc:63986 (zgc:63986), mRNA [NM_213332]
A_15_P673551		gltscr1	0.0493863	-3.05825	Novel protein similar to human glioma tumor suppressor candidate region gene 1 (GLTSCR1) Fragment [Source:UniProtKB/TrEMBL;Acc:A2BIK6] [ENSDART00000098540]
A_15_P751236	NM_200185	tuba8l4	0.0403798	-3.05852	Danio rerio tubulin, alpha 8 like 4 (tuba8l4), mRNA [NM_200185]
A_15_P116715	NM_199949	eef1b2	0.0230902	-3.06588	Danio rerio eukaryotic translation elongation factor 1 beta 2 (eef1b2), mRNA [NM_199949]
A_15_P211001	NM_201582	ercc3	0.0330455	-3.06669	Danio rerio excision repair cross-complementing rodent repair deficiency, complementation group 3 (ercc3), mRNA [NM_201582]
A_15_P771586	NM_001007453	nap1l4b	0.0346494	-3.06902	Danio rerio nucleosome assembly protein 1-like 4b (nap1l4b), mRNA [NM_001007453]
A_15_P202301	NM_001004525	si:ch211-214p16.2	0.0139797	-3.07309	Danio rerio si:ch211-214p16.2 (si:ch211-214p16.2), mRNA [NM_001004525]
A_15_P280416	XM_687457		0.0349155	-3.07895	PREDICTED: Danio rerio wu:fc46g06 (wu:fc46g06), mRNA [XM_687457]
A_15_P620401	NM_001017610	zgc:112403	0.00785688	-3.08073	Danio rerio zgc:112403 (zgc:112403), mRNA [NM_001017610]
A_15_P749616	NM_199333	pkm2a	0.0346098	-3.08265	Danio rerio pyruvate kinase, muscle, a (pkm2a), mRNA [NM_199333]
A_15_P636076	NM_001104945	si:dkey-15h8.11	0.0438138	-3.09089	Danio rerio si:dkey-15h8.11 (si:dkey-15h8.11), mRNA [NM_001104945]
A_15_P368050			0.0127101	-3.0932
A_15_P157256	NM_001017544	abcb8	0.00586553	-3.09432	Danio rerio ATP-binding cassette, sub-family B (MDR/TAP), member 8 (abcb8), nuclear gene encoding mitochondrial protein, mRNA [NM_001017544]
A_15_P446340	NM_001002872	parvaa	0.0315062	-3.10108	Danio rerio parvin, alpha a (parvaa), mRNA [NM_001002872]
A_15_P700381	NM_001002697	denr	0.00242574	-3.10179	Danio rerio density-regulated protein (denr), mRNA [NM_001002697]
A_15_P107293	NM_205662	ppa2	0.0150286	-3.10581	Danio rerio pyrophosphatase (inorganic) 2 (ppa2), nuclear gene encoding mitochondrial protein, mRNA [NM_205662]
A_15_P450590	AW420361	wu:fj80e11	0.00437041	-3.10803	fj80e11.x1 zebrafish gridded kidney Danio rerio cDNA 3', mRNA sequence [AW420361]
A_15_P101930	NM_173229	ddx55	0.0428377	-3.11016	Danio rerio DEAD (Asp-Glu-Ala-Asp) box polypeptide 55 (ddx55), mRNA [NM_173229]
A_15_P106536	NM_001007334	yif1b	0.0027568	-3.11956	Danio rerio Yip1 interacting factor homolog B (S. cerevisiae) (yif1b), mRNA [NM_001007334]
A_15_P103287	NM_201039	wdr1	0.0338223	-3.13407	Danio rerio WD repeat domain 1 (wdr1), mRNA [NM_201039]
A_15_P111051	AY099524	ttc27	0.0182509	-3.14243	tetratricopeptide repeat protein 27 [Source:RefSeq peptide;Acc:NP_775392] [ENSDART00000063772]
A_15_P673221	CD755861		0.0390727	-3.14795	tripartite motif-containing 71 [Source:HGNC Symbol;Acc:32669] [ENSDART00000113483]
A_15_P742436	NM_001110021	cpb1	0.00854018	-3.16202	Danio rerio carboxypeptidase B1 (tissue) (cpb1), mRNA [NM_001110021]
A_15_P279206	NM_001161599	si:dkey-33c12.4	0.00253401	-3.16968	Danio rerio si:dkey-33c12.4 (si:dkey-33c12.4), mRNA [NM_001161599]
A_15_P733866	NM_001077804	zgc:153686	0.00103655	-3.17522	Danio rerio zgc:153686 (zgc:153686), mRNA [NM_001077804]
A_15_P202726	NM_200054	setd3	0.0129205	-3.17715	Danio rerio SET domain containing 3 (setd3), mRNA [NM_200054]
A_15_P717656	NM_214696	syncrip	0.022089	-3.17806	Danio rerio synaptotagmin binding, cytoplasmic RNA interacting protein (syncrip), mRNA [NM_214696]
A_15_P161836	NM_001013455	zgc:114188	0.0179231	-3.18547	Danio rerio zgc:114188 (zgc:114188), mRNA [NM_001013455]
A_15_P195061	NM_001098196	zgc:163016	0.0174451	-3.18901	Danio rerio zgc:163016 (zgc:163016), mRNA [NM_001098196]
A_15_P710786	NM_001080000	zgc:152863	0.0168059	-3.19644	Danio rerio zgc:152863 (zgc:152863), mRNA [NM_001080000]
A_15_P685753	XM_003201287		0.0266067	-3.1983	GB
A_15_P423400	XM_001922425		0.0464281	-3.20675	Rep: LOC553438 protein - Danio rerio, complete [TC388013]
A_15_P547314	XM_001345219		0.00883699	-3.21839	GB
A_15_P518047	XM_002663395	si:ch211-222g23.4	0.0233093	-3.24046	Rep: TBC1 domain family member 4 (Akt substrate of 160 kDa) (AS160). - Takifugu rubripes, partial (78%) [TC401458]
A_15_P260226	XM_001338222		0.0139297	-3.24353	PREDICTED: Danio rerio hypothetical LOC797793 (LOC797793), mRNA [XM_001338222]
A_15_P136951	NM_199540	api5	0.0333772	-3.24858	Danio rerio apoptosis inhibitor 5 (api5), mRNA [NM_199540]
A_15_P716901			0.0453442	-3.24999
A_15_P656731	BC063995	mhc1ze	0.0477215	-3.25263	Danio rerio major histocompatibility complex class I ZE gene, mRNA (cDNA clone IMAGE:6997353), partial cds. [BC063995]
A_15_P638041	NM_001075104	si:busm1-6a2.1	0.046706	-3.25477	Danio rerio si:busm1-6a2.1 (si:busm1-6a2.1), mRNA [NM_001075104]
A_15_P151671	BC083249	acot8	0.0334998	-3.2603	Danio rerio acyl-CoA thioesterase 8 (acot8), mRNA [NM_001006072]
A_15_P167601	BC059554	cox5ab	0.00156354	-3.2678	Cox5ab protein Fragment [Source:UniProtKB/TrEMBL;Acc:Q6PBX0] [ENSDART00000011435]
A_15_P152921	NM_001009986	zgc:92218	0.0461017	-3.26815	Danio rerio zgc:92218 (zgc:92218), mRNA [NM_001009986]
A_15_P101940	NM_001001593	rpl23a	0.0424956	-3.2685	Danio rerio ribosomal protein L23a (rpl23a), mRNA [NM_001001593]
A_15_P165416	NM_001160409	zgc:162339	0.00301913	-3.27105	Danio rerio zgc:162339 (zgc:162339), mRNA [NM_001160409]
A_15_P149701	NM_001034976	prkacbb	0.0357642	-3.27533	Danio rerio protein kinase, cAMP-dependent, catalytic, beta b (prkacbb), mRNA [NM_001034976]
A_15_P453485	AW420759	si:ch211-1c14.1	0.00117984	-3.28641	fj86d11.x1 zebrafish gridded kidney Danio rerio cDNA 3', mRNA sequence [AW420759]
A_15_P720671	NM_001009912	rdh12l	0.0489633	-3.29216	Danio rerio retinol dehydrogenase 12, like (rdh12l), mRNA [NM_001009912]
A_15_P669101	NM_001089332	zgc:162198	0.0186811	-3.29349	Danio rerio zgc:162198 (zgc:162198), mRNA [NM_001089332]
A_15_P184811	NM_001076575	zgc:153725	0.0215029	-3.29528	Danio rerio zgc:153725 (zgc:153725), mRNA [NM_001076575]
A_15_P497522	XM_002660405		0.019159	-3.2981	Rep: Pde5a protein - Danio rerio, partial (41%) [TC378900]
A_15_P143011	NM_001079681	crfb1	0.0351545	-3.29817	Danio rerio cytokine receptor family member b1 (crfb1), mRNA [NM_001079681]
A_15_P173301	NM_001089489	zgc:162816	0.0142682	-3.30595	Danio rerio zgc:162816 (zgc:162816), mRNA [NM_001089489]
A_15_P658073	NM_213224	gnl2	0.0274207	-3.30819	Danio rerio guanine nucleotide binding protein-like 2 (nucleolar) (gnl2), mRNA [NM_213224]
A_15_P130656	NM_207099	zgc:77222	0.0134963	-3.3318	Danio rerio zgc:77222 (zgc:77222), mRNA [NM_207099]
A_15_P664376	BC066433	zgc:65780	0.0192881	-3.33818	Danio rerio zgc:65780, mRNA (cDNA clone MGC:77274 IMAGE:6964756), complete cds. [BC066433]
A_15_P518187	CK398494	wu:fc47g11	0.0274488	-3.33962	AGENCOURT_17422516 NIH_ZGC_4 Danio rerio cDNA clone IMAGE:7116754 5', mRNA sequence [CK398494]
A_15_P194926	NM_001045410	tmem150a	0.0396382	-3.34042	Danio rerio transmembrane protein 150A (tmem150a), mRNA [NM_001045410]
A_15_P737426	NM_001017706	zgc:112202	0.00160821	-3.34061	Danio rerio zgc:112202 (zgc:112202), mRNA [NM_001017706]
A_15_P101170	NM_152951	csnk1a1	0.0374768	-3.34106	Danio rerio casein kinase 1, alpha 1 (csnk1a1), mRNA [NM_152951]
A_15_P173711	NM_001045424	zgc:153631	0.0100896	-3.3485	Danio rerio zgc:153631 (zgc:153631), mRNA [NM_001045424]
A_15_P110504	NM_001002427	eny2	0.0452531	-3.35838	Danio rerio enhancer of yellow 2 homolog (Drosophila) (eny2), mRNA [NM_001002427]
A_15_P206896	NM_001033730	zgc:114141	0.019865	-3.36322	Danio rerio zgc:114141 (zgc:114141), mRNA [NM_001033730]
A_15_P145316	DN897105		0.0147553	-3.37458	ring finger protein 31 [Source:HGNC Symbol;Acc:16031] [ENSDART00000124141]
A_15_P118769	BC122256	LOC796017	0.0420536	-3.37982	Danio rerio cDNA clone IMAGE:8105683. [BC122256]
A_15_P200056	AM422093	lratb	0.0439843	-3.39832	Lratb protein Fragment [Source:UniProtKB/TrEMBL;Acc:Q5EAQ3] [ENSDART00000080576]
A_15_P433485	NM_001163779	ccnk	0.0464147	-3.40167	Danio rerio cyclin K (ccnk), mRNA [NM_001163779]
A_15_P720106	NM_212911	zgc:77001	0.00965664	-3.42068	Danio rerio zgc:77001 (zgc:77001), mRNA [NM_212911]
A_15_P222011	XM_001919831	LOC100151491	0.0216427	-3.42811	Rep: WAS/WASL interacting protein family member 1 (Wiskott-Aldrich syndrome protein-interacting protein) (WASP-interacting protein) (PRPL-2 protein). - Danio rerio, partial (97%) [TC382904]
A_15_P754396	NM_131263	ef1a	0.0433111	-3.44151	Danio rerio elongation factor 1-alpha (ef1a), mRNA [NM_131263]
A_15_P103264	NM_199650	srpk1a	0.0460002	-3.4444	Danio rerio serine/arginine-rich protein specific kinase 1a (srpk1a), mRNA [NM_199650]
A_15_P121254	NM_205661	zgc:77817	0.00559349	-3.4506	Danio rerio zgc:77817 (zgc:77817), mRNA [NM_205661]
A_15_P697716	NM_199333	pkm2a	0.046435	-3.45291	Danio rerio pyruvate kinase, muscle, a (pkm2a), mRNA [NM_199333]
A_15_P762741			0.035553	-3.48096
A_15_P109893	NM_198374	pik3ip1	0.0181572	-3.49209	Danio rerio phosphoinositide-3-kinase interacting protein 1 (pik3ip1), mRNA [NM_198374]
A_15_P388565	XR_084298	LOC572363	0.0141893	-3.50175	PREDICTED: Danio rerio WD repeat-containing protein 60-like (LOC572363), miscRNA [XR_084298]
A_15_P209186	NM_001025461	mbtps2	0.0383678	-3.50355	Danio rerio membrane-bound transcription factor protease, site 2 (mbtps2), mRNA [NM_001025461]
A_15_P760181			0.0315488	-3.50796	GB
A_15_P133371	NM_199692	rhogc	0.00739042	-3.51568	Danio rerio ras homolog gene family, member Gc (rhogc), mRNA [NM_199692]
A_15_P629431	NM_001003476	dnajc15	0.0218697	-3.52179	Danio rerio DnaJ (Hsp40) homolog, subfamily C, member 15 (dnajc15), mRNA [NM_001003476]
A_15_P631491	BC153543	grn1	0.0274352	-3.5219	Danio rerio granulin 1 (grn1), mRNA [NM_001020802]
A_15_P265786	XM_682334		0.0280509	-3.52344	Wu:fe05h01 [Source:UniProtKB/TrEMBL;Acc:B3DGK9] [ENSDART00000111542]
A_15_P622151	NM_001109705	zgc:173593	0.025452	-3.52694	Danio rerio zgc:173593 (zgc:173593), mRNA [NM_001109705]
A_15_P170621	NM_200321	rbm28	0.0253501	-3.54081	Danio rerio RNA binding motif protein 28 (rbm28), mRNA [NM_200321]
A_15_P115566	NM_200007	mrpl3	0.00424567	-3.55396	Danio rerio mitochondrial ribosomal protein L3 (mrpl3), nuclear gene encoding mitochondrial protein, mRNA [NM_200007]
A_15_P111484	NM_001003871	wdr55	0.0427126	-3.55399	Danio rerio WD repeat domain 55 (wdr55), mRNA [NM_001003871]
A_15_P410375	NM_001080582	mxra8a	0.0293877	-3.56163	Danio rerio matrix-remodelling associated 8a (mxra8a), mRNA [NM_001080582]
A_15_P631196	NM_200379	zgc:64119	0.0472961	-3.57162	Danio rerio zgc:64119 (zgc:64119), mRNA [NM_200379]
A_15_P660746	NM_001110467	sgk3	0.008542	-3.57216	Danio rerio serum/glucocorticoid regulated kinase family, member 3 (sgk3), mRNA [NM_001110467]
A_15_P766001	NM_182866	glulb	0.0392111	-3.57557	Danio rerio glutamate-ammonia ligase (glutamine synthase) b (glulb), mRNA [NM_182866]
A_15_P663236	NM_001004649	zgc:101035	0.0220358	-3.58315	Danio rerio zgc:101035 (zgc:101035), mRNA [NM_001004649]
A_15_P637936	NM_199896	iars	0.0175761	-3.58522	Danio rerio isoleucyl-tRNA synthetase (iars), mRNA [NM_199896]
A_15_P739071	NM_181601	bactin2	0.00842569	-3.59343	Danio rerio bactin2 (bactin2), mRNA [NM_181601]
A_15_P149911	NM_001100147	zgc:158376	0.0161541	-3.59873	Danio rerio zgc:158376 (zgc:158376), mRNA [NM_001100147]
A_15_P723176	BC095629	LOC553450	0.0383206	-3.60522	Danio rerio hypothetical protein LOC553450, mRNA (cDNA clone IMAGE:7291794), partial cds. [BC095629]
A_15_P590647	XM_001922889	LOC557328	0.0135817	-3.60909	PREDICTED: Danio rerio protein timeless homolog (LOC557328), mRNA [XM_001922889]
A_15_P106926	NM_001198864	LOC568697	0.0294151	-3.63118	Danio rerio hypothetical LOC568697 (LOC568697), mRNA [NM_001198864]
A_15_P627066	NM_001017647	alg8	0.0177558	-3.64008	Danio rerio asparagine-linked glycosylation 8 homolog (yeast, alpha-1,3-glucosyltransferase) (alg8), mRNA [NM_001017647]
A_15_P624541	NM_001127256	si:ch211-160k22.1	0.0360641	-3.65872	Danio rerio si:ch211-160k22.1 (si:ch211-160k22.1), mRNA [NM_001127256]
A_15_P709626	NM_200605	cisd1	0.029606	-3.66315	Danio rerio CDGSH iron sulfur domain 1 (cisd1), mRNA [NM_200605]
A_15_P639451	NM_212880	zgc:76887	0.00900634	-3.66827	Danio rerio zgc:76887 (zgc:76887), mRNA [NM_212880]
A_15_P612062	AI959616	wu:fd11h09	0.0378816	-3.67451	fd11h09.x1 Zebrafish WashU MPIMG EST Danio rerio cDNA clone IMAGE:3730625 3', mRNA sequence [AI959616]
A_15_P392265	XM_001341191	LOC100001169	0.0369452	-3.67625	PREDICTED: Danio rerio RIKEN cDNA 2310003H01-like (LOC100001169), mRNA [XM_001341191]
A_15_P118629	CN315610	zgc:100918	0.0295072	-3.68063	hypothetical protein LOC449549 [Source:RefSeq peptide;Acc:NP_001005591] [ENSDART00000113926]
A_15_P499032	BC155651	LOC560422	0.00377997	-3.68234	LOC560422 protein Fragment [Source:UniProtKB/TrEMBL;Acc:A9JRG5] [ENSDART00000098058]
A_15_P636056	NM_001045035	si:dkey-1b17.2	0.0279856	-3.68511	Danio rerio si:dkey-1b17.2 (si:dkey-1b17.2), mRNA [NM_001045035]
A_15_P156551	NM_001103129	zgc:56530	0.00529772	-3.6883	Danio rerio zgc:56530 (zgc:56530), mRNA [NM_001103129]
A_15_P492392	XR_084324		0.0472631	-3.71089	GRAM domain containing 1B [Source:HGNC Symbol;Acc:29214] [ENSDART00000109689]
A_15_P675496	NM_001082864	zgc:163000	0.0104554	-3.71754	Danio rerio zgc:163000 (zgc:163000), mRNA [NM_001082864]
A_15_P411590	NM_001103121	zgc:158398	0.0132767	-3.72443	Danio rerio zgc:158398 (zgc:158398), mRNA [NM_001103121]
A_15_P753586	NM_199537	paics	0.0175741	-3.72559	Danio rerio phosphoribosylaminoimidazole carboxylase, phosphoribosylaminoimidazole succinocarboxamide synthetase (paics), mRNA [NM_199537]
A_15_P520667	XM_002664921	wu:fi13h06	0.00764976	-3.72941	PREDICTED: Danio rerio wu:fi13h06 (wu:fi13h06), mRNA [XM_002664921]
A_15_P112183	NM_001003471	fkbp14	0.0437	-3.7322	Danio rerio FK506 binding protein 14 (fkbp14), mRNA [NM_001003471]
A_15_P207866	NM_001089337	zgc:158623	0.00819168	-3.7329	Danio rerio zgc:158623 (zgc:158623), mRNA [NM_001089337]
A_15_P638941	NM_200345	zgc:63934	0.0146911	-3.74317	Danio rerio zgc:63934 (zgc:63934), mRNA [NM_200345]
A_15_P133961	NM_131411	aanat2	0.00367573	-3.74693	Danio rerio arylalkylamine N-acetyltransferase (aanat2), mRNA [NM_131411]
A_15_P200436	NM_001105703	zgc:171777	0.0330466	-3.75097	Danio rerio zgc:171777 (zgc:171777), mRNA [NM_001105703]
A_15_P450640	XM_001334926		0.0133339	-3.75424	Rep: Chromosome undetermined SCAF8014, whole genome shotgun sequence - Tetraodon nigroviridis (Green puffer), partial (62%) [TC380112]
A_15_P409340	NM_001089356	me3	0.0263406	-3.77186	Danio rerio malic enzyme 3, NADP(+)-dependent, mitochondrial (me3), nuclear gene encoding mitochondrial protein, mRNA [NM_001089356]
A_15_P729266	NM_213186	abcf1	0.0477576	-3.77626	Danio rerio ATP-binding cassette, sub-family F (GCN20), member 1 (abcf1), mRNA [NM_213186]
A_15_P197376	NM_001030184	si:busm1-265n4.4	0.00405912	-3.79004	Danio rerio si:busm1-265n4.4 (si:busm1-265n4.4), mRNA [NM_001030184]
A_15_P106725	NM_199787	n4bp1	0.001132	-3.79483	Danio rerio nedd4 binding protein 1 (n4bp1), mRNA [NM_199787]
A_15_P731931	NM_212584	ctsl1a	0.0434999	-3.80377	Danio rerio cathepsin L, 1 a (ctsl1a), mRNA [NM_212584]
A_15_P659566	BC165044	apoob	0.0442224	-3.80581	Danio rerio apolipoprotein O, b, mRNA (cDNA clone MGC:192219 IMAGE:100060528), complete cds. [BC165044]
A_15_P659841	NM_001007383	snrpa1	0.0443591	-3.81648	Danio rerio small nuclear ribonucleoprotein polypeptide A' (snrpa1), mRNA [NM_001007383]
A_15_P774352	BC155764		0.00781655	-3.81951	Zgc:174654 protein [Source:UniProtKB/TrEMBL;Acc:A9JRR6] [ENSDART00000109914]
A_15_P179701	BC152081		0.0472951	-3.82279	Danio rerio cDNA clone IMAGE:7926165. [BC152081]
A_15_P644376	NM_001045276	zgc:136346	0.0487667	-3.82569	Danio rerio zgc:136346 (zgc:136346), mRNA [NM_001045276]
A_15_P666506	NM_001005939	mcfd2	0.0397669	-3.8323	Danio rerio multiple coagulation factor deficiency 2 (mcfd2), mRNA [NM_001005939]
A_15_P614217		gltscr1	0.015439	-3.83655	Novel protein similar to human glioma tumor suppressor candidate region gene 1 (GLTSCR1) Fragment [Source:UniProtKB/TrEMBL;Acc:A2BIK6] [ENSDART00000098540]
A_15_P721111	BC116550	pold3	0.0468784	-3.83793	Danio rerio zgc:136471, mRNA (cDNA clone MGC:136471 IMAGE:7919859), complete cds. [BC116550]
A_15_P756456	NM_001077804	zgc:153686	0.0186214	-3.84529	Danio rerio zgc:153686 (zgc:153686), mRNA [NM_001077804]
A_15_P143381	NM_001080582	mxra8a	0.0339563	-3.84695	Danio rerio matrix-remodelling associated 8a (mxra8a), mRNA [NM_001080582]
A_15_P621176	NM_001002661	rad17	0.0490889	-3.85117	Danio rerio RAD17 homolog (S. pombe) (rad17), mRNA [NM_001002661]
A_15_P497452	XM_001345921		0.00466843	-3.85146	PREDICTED: Danio rerio hypothetical LOC100007477 (LOC100007477), mRNA [XM_001345886]
A_15_P368301	XM_002664210	LOC100332401	0.0127291	-3.86994	PREDICTED: Danio rerio CG18596-like (LOC100332401), mRNA [XM_002664210]
A_15_P574847	NM_001200060		0.0168828	-3.87396	zinc finger, DHHC-type containing 18 [Source:RefSeq peptide;Acc:NP_001071031] [ENSDART00000130540]
A_15_P113082	CO959276	LOC100001229	0.0464407	-3.8744	AGENCOURT_30802550 NIH_ZGC_19 Danio rerio cDNA clone IMAGE:7426884 5', mRNA sequence [CO959276]
A_15_P751636	NM_001080184	cbx5	0.00225136	-3.87852	Danio rerio chromobox homolog 5 (HP1 alpha homolog, Drosophila) (cbx5), mRNA [NM_001080184]
A_15_P111185	NM_001005994	pex10	0.0150245	-3.88192	Danio rerio peroxisome biogenesis factor 10 (pex10), mRNA [NM_001005994]
A_15_P623336	NM_199749	zff9	0.000282022	-3.8931	Danio rerio zinc finger protein 9 (zff9), mRNA [NM_199749]
A_15_P169031	NM_001045325	zgc:136398	0.0350066	-3.89355	Danio rerio zgc:136398 (zgc:136398), mRNA [NM_001045325]
A_15_P223876	XM_001923081	si:dkey-13f9.5	0.0195308	-3.89962	PREDICTED: Danio rerio si:dkey-13f9.5 (si:dkey-13f9.5), mRNA [XM_001923081]
A_15_P117261	NM_001126446	piga	0.0453851	-3.9052	Danio rerio phosphatidylinositol glycan anchor biosynthesis, class A (piga), mRNA [NM_001126446]
A_15_P241022	XM_689749	LOC566479	0.0384639	-3.90915	Novel protein similar to H.sapiens PLCH1, phospholipase C, eta 1 (PLCH1) Fragment [Source:UniProtKB/TrEMBL;Acc:A8E7U2] [ENSDART00000079341]
A_15_P195681	NM_001076756	zgc:153477	0.0475287	-3.91391	Danio rerio zgc:153477 (zgc:153477), mRNA [NM_001076756]
A_15_P392750	NM_001135579	LOC100190889	0.0264173	-3.92056	Danio rerio hypothetical protein LOC100190889 (LOC100190889), mRNA [NM_001135579]
A_15_P263481	NM_213208	rpl19	0.0113364	-3.92668	Danio rerio ribosomal protein L19 (rpl19), mRNA [NM_213208]
A_15_P102855	NM_131362	six3a	0.0307432	-3.9413	Danio rerio sine oculis homeobox homolog 3a (six3a), mRNA [NM_131362]
A_15_P365960	NM_001004533	slc6a13	0.00111117	-3.95244	Danio rerio solute carrier family 6 (neurotransmitter transporter, GABA), member 13 (slc6a13), mRNA [NM_001004533]
A_15_P681936	XM_687847		0.0358968	-3.95273	Rep: Chromosome 2 SCAF14705, whole genome shotgun sequence - Tetraodon nigroviridis (Green puffer), partial (35%) [TC382550]
A_15_P109848	NM_200485	zgpat	0.00738627	-3.95522	Danio rerio zinc finger, CCCH-type with G patch domain (zgpat), mRNA [NM_200485]
A_15_P113571	NM_212878	sdr16c5a	0.032556	-3.95623	Danio rerio short chain dehydrogenase/reductase family 16C, member 5a (sdr16c5a), mRNA [NM_212878]
A_15_P101450	BC076092	fundc1	0.0231266	-3.96865	Danio rerio FUN14 domain containing 1 (fundc1), mRNA [NM_001002711]
A_15_P690616	NM_198809	tubb2c	0.0364516	-3.96964	Danio rerio tubulin, beta 2c (tubb2c), mRNA [NM_198809]
A_15_P728941	NM_200468	zgc:63631	0.000147794	-3.97726	Danio rerio zgc:63631 (zgc:63631), mRNA [NM_200468]
A_15_P305811	NM_001077256	rnf32	0.00254706	-3.97952	Danio rerio ring finger protein 32 (rnf32), mRNA [NM_001077256]
A_15_P202346	BC059700	znf593	0.0296284	-3.98013	Danio rerio zinc finger protein 593 (znf593), mRNA [NM_200817]
A_15_P696306	CK017996		0.0218759	-3.98285	AGENCOURT_16543022 NIH_ZGC_10 Danio rerio cDNA clone IMAGE:7042553 5', mRNA sequence [CK017996]
A_15_P165786	NM_200536	mff	0.0259884	-3.98453	Danio rerio mitochondrial fission factor (mff), nuclear gene encoding mitochondrial protein, mRNA [NM_200536]
A_15_P118072	NM_001082809	mmab	0.00316519	-4.00484	Danio rerio methylmalonic aciduria (cobalamin deficiency) cblB type (mmab), nuclear gene encoding mitochondrial protein, mRNA [NM_001082809]
A_15_P661291	NM_001004585	bmpr1ab	0.0367836	-4.01602	Danio rerio bone morphogenetic protein receptor, type 1ab (bmpr1ab), mRNA [NM_001004585]
A_15_P752531	NM_001077739	zgc:153215	0.0283825	-4.02783	Danio rerio zgc:153215 (zgc:153215), mRNA [NM_001077739]
A_15_P192966	NM_001034969	slc5a8l	0.0128631	-4.03163	Danio rerio solute carrier family 5 (iodide transporter), member 8-like (slc5a8l), mRNA [NM_001034969]
A_15_P238016	NM_131448	smarcb1b	0.0334148	-4.03411	Danio rerio SWI/SNF related, matrix associated, actin dependent regulator of chromatin, subfamily b, member 1b (smarcb1b), mRNA [NM_131448]
A_15_P657849	BC152582		0.0359664	-4.04763	Zgc:110171 [Source:UniProtKB/TrEMBL;Acc:Q568Q2] [ENSDART00000111357]
A_15_P116662	NM_199729	gtf2f1	0.00592188	-4.05783	Danio rerio general transcription factor IIF, polypeptide 1 (gtf2f1), mRNA [NM_199729]
A_15_P624131	NM_001113805	sc:d0284	0.0404977	-4.06591	Danio rerio sc:d0284 (sc:d0284), mRNA [NM_001113805]
A_15_P108287	NM_213285	nsun5	0.020427	-4.07112	Danio rerio NOP2/Sun domain family, member 5 (nsun5), mRNA [NM_213285]
A_15_P288196	BC091890	LOC100006814	0.000652525	-4.07824	Danio rerio cDNA clone IMAGE:7146417. [BC091890]
A_15_P723841	NM_001076733	lman2lb	0.0400992	-4.11777	Danio rerio lectin, mannose-binding 2-like b (lman2lb), mRNA [NM_001076733]
A_15_P103315	NM_200977	sigmar1	0.0209641	-4.12935	Danio rerio sigma non-opioid intracellular receptor 1 (sigmar1), mRNA [NM_200977]
A_15_P598272	NM_199575	hn1l	0.0470394	-4.13039	Danio rerio hematological and neurological expressed 1-like (hn1l), mRNA [NM_199575]
A_15_P207606	NM_001031676	pabpc1a	0.0358511	-4.13865	Danio rerio poly A binding protein, cytoplasmic 1 a (pabpc1a), mRNA [NM_001031676]
A_15_P738676	NM_131733	eif4e	0.0362889	-4.13931	Danio rerio eukaryotic translation initiation factor 4e (eif4e), mRNA [NM_131733]
A_15_P205476	NM_001089411	dpagt1	0.0344431	-4.14452	Danio rerio dolichyl-phosphate (UDP-N-acetylglucosamine) N-acetylglucosaminephosphotransferase 1 (GlcNAc-1-P transferase) (dpagt1), mRNA [NM_001089411]
A_15_P627081	NM_001003856	rbm12	0.00237047	-4.17012	Danio rerio RNA binding motif protein 12 (rbm12), mRNA [NM_001003856]
A_15_P102662	NM_001045249	zgc:136493	0.0145269	-4.17136	Danio rerio zgc:136493 (zgc:136493), mRNA [NM_001045249]
A_15_P172691	BC058047	ran	0.049336	-4.17576	Danio rerio ras-related nuclear protein (ran), mRNA [NM_131309]
A_15_P114247	NM_001126435	wdr4	0.0348183	-4.18015	Danio rerio WD repeat domain 4 (wdr4), mRNA [NM_001126435]
A_15_P186891	BC081666		0.0409198	-4.18586	cytochrome P450 monooxygenase [Source:RefSeq peptide;Acc:NP_001073172] [ENSDART00000055973]
A_15_P762326	XM_691755		0.0363559	-4.18991	Rep: 4-hydroxybenzoate octaprenyltransferase - Acidiphilium cryptum (strain JF-5), partial (5%) [TC399325]
A_15_P507972	BM531628	wu:fc57d08	0.00750277	-4.19061	fx89c11.y1 Zebrafish SJD 2 day embryo Danio rerio cDNA clone IMAGE:5630588 5', mRNA sequence [BM531628]
A_15_P109165	NM_001003447	rpl15	0.0300412	-4.20538	Danio rerio ribosomal protein L15 (rpl15), mRNA [NM_001003447]
A_15_P626006	NM_214735	dhdhl	0.0103583	-4.20716	Danio rerio dihydrodiol dehydrogenase (dimeric), like (dhdhl), mRNA [NM_214735]
A_15_P636186	NM_001113614	si:dkey-1b17.2	0.0102303	-4.21349	Danio rerio si:dkey-1b17.2 (si:dkey-1b17.2), mRNA [NM_001045035]
A_15_P661021	NM_001089330	dgcr14	0.013645	-4.21796	Danio rerio DiGeorge syndrome critical region gene 14 (dgcr14), mRNA [NM_001089330]
A_15_P118507	BC054686	LOC100007768	0.0132797	-4.22007	Danio rerio cDNA clone IMAGE:5603747, partial cds. [BC054686]
A_15_P441600	DQ105978		0.010274	-4.22629	aldehyde dehydrogenase family 1 member A3 [Source:RefSeq peptide;Acc:NP_001038210] [ENSDART00000055593]
A_15_P710726	XM_003200390		0.0402062	-4.23827	GB
A_15_P556042	XR_044859	si:ch211-261c8.1	0.0486274	-4.24623	PREDICTED: Danio rerio si:ch211-261c8.1 (si:ch211-261c8.1), miscRNA [XR_044859]
A_15_P110726	NM_200839	eif3ea	0.0141034	-4.24913	Danio rerio eukaryotic translation initiation factor 3, subunit E, a (eif3ea), mRNA [NM_200839]
A_15_P267756	NM_001001724	tomm22	0.0374155	-4.24973	Danio rerio translocase of outer mitochondrial membrane 22 homolog (yeast) (tomm22), nuclear gene encoding mitochondrial protein, mRNA [NM_001001724]
A_15_P170736	NM_001003743	acads	0.0388255	-4.25288	Danio rerio acyl-Coenzyme A dehydrogenase, C-2 to C-3 short chain (acads), nuclear gene encoding mitochondrial protein, mRNA [NM_001003743]
A_15_P175806	NM_213503	sf3b3	0.0199106	-4.27819	Danio rerio splicing factor 3b, subunit 3 (sf3b3), mRNA [NM_213503]
A_15_P100632	NM_207067	leo1	0.0228406	-4.28165	Danio rerio Leo1, Paf1/RNA polymerase II complex component, homolog (S. cerevisiae) (leo1), mRNA [NM_207067]
A_15_P102204	NM_131493	blcap	0.0058036	-4.2843	Danio rerio bladder cancer associated protein (blcap), mRNA [NM_131493]
A_15_P103833	BC139699		0.0310199	-4.29736	Danio rerio cDNA clone IMAGE:6034066. [BC139699]
A_15_P113707	NM_200352	rtn4ip1	0.00035838	-4.30245	Danio rerio reticulon 4 interacting protein 1 (rtn4ip1), nuclear gene encoding mitochondrial protein, mRNA [NM_200352]
A_15_P116242	NM_212730	sfxn2	0.0489882	-4.30593	Danio rerio sideroflexin 2 (sfxn2), mRNA [NM_212730]
A_15_P772016	NM_001177493	ugt5b1	0.0452803	-4.31744	Danio rerio UDP glucuronosyltransferase 5 family, polypeptide B1 (ugt5b1), mRNA [NM_001177493]
A_15_P108276	NM_199779	pdia4	0.033958	-4.33247	Danio rerio protein disulfide isomerase associated 4 (pdia4), mRNA [NM_199779]
A_15_P179312	NM_199880	agk	0.0496743	-4.33586	Danio rerio acylglycerol kinase (agk), nuclear gene encoding mitochondrial protein, mRNA [NM_199880]
A_15_P212376	BC095789	LOC553478	0.0285977	-4.33795	Danio rerio hypothetical protein LOC553478, mRNA (cDNA clone IMAGE:7291973), partial cds. [BC095789]
A_15_P109078	CN509133	wu:fb81h03	0.0217997	-4.41861	AGENCOURT_22826692 NIH_ZGC_9 Danio rerio cDNA clone IMAGE:7279436 5', mRNA sequence [CN509133]
A_15_P204971	NM_213084	uchl5	0.0347332	-4.41887	Danio rerio ubiquitin carboxyl-terminal hydrolase L5 (uchl5), mRNA [NM_213084]
A_15_P263511	BC095830	ric8b	0.049799	-4.4341	Danio rerio synembryn-like, mRNA (cDNA clone IMAGE:7408979), partial cds. [BC095830]
A_15_P174171	NM_001013449	zgc:113113	0.0367703	-4.44097	Danio rerio zgc:113113 (zgc:113113), mRNA [NM_001013449]
A_15_P623886	NM_212790	ypel3	0.0333171	-4.45545	Danio rerio yippee-like 3 (ypel3), mRNA [NM_212790]
A_15_P194041	NM_001076635	zgc:153540	0.037044	-4.47453	Danio rerio zgc:153540 (zgc:153540), mRNA [NM_001076635]
A_15_P747601	NM_200416	tra2a	0.0251612	-4.47705	Danio rerio transformer-2 alpha (tra2a), mRNA [NM_200416]
A_15_P518222	XM_695763		0.0441482	-4.48721	PREDICTED: Danio rerio wu:fi37d12 (wu:fi37d12), mRNA [XM_695763]
A_15_P664396	NM_212698	zgc:77056	0.00201321	-4.49444	Danio rerio zgc:77056 (zgc:77056), mRNA [NM_212698]
A_15_P627106	NM_001102636	zgc:165582	0.0293487	-4.49742	Danio rerio zgc:165582 (zgc:165582), mRNA [NM_001102636]
A_15_P110079	NM_001002462	zgc:92902	0.0110967	-4.51073	Danio rerio zgc:92902 (zgc:92902), mRNA [NM_001002462]
A_15_P106056	EH585771		0.0178573	-4.52036	FDR306-P00021-DEPE-F_A04 FDR306 Danio rerio cDNA clone FDR306-P00021-BR_A04 5', mRNA sequence [EH585771]
A_15_P664091	AM941344	ftr34	0.00345807	-4.52965	Danio rerio partial mRNA for finTRIM family protein (ftr34 gene), clone cIHNV53. [AM941344]
A_15_P201256	NM_001143933	si:dkeyp-118h3.6	0.0312719	-4.53757	Danio rerio si:dkeyp-118h3.6 (si:dkeyp-118h3.6), mRNA [NM_001143933]
A_15_P679126	XM_001342187		0.0084196	-4.57045	PREDICTED: Danio rerio hypothetical LOC100002437 (LOC100002437), mRNA [XM_001342187]
A_15_P173621	NM_201046	shmt1	0.040209	-4.57975	Danio rerio serine hydroxymethyltransferase 1 (soluble) (shmt1), nuclear gene encoding mitochondrial protein, mRNA [NM_201046]
A_15_P767326	NM_001002390	zgc:92045	0.0278727	-4.61807	Danio rerio zgc:92045 (zgc:92045), mRNA [NM_001002390]
A_15_P105205	NM_200283	neil1	0.00600959	-4.66311	Danio rerio nei endonuclease VIII-like 1 (E. coli) (neil1), mRNA [NM_200283]
A_15_P407140	AW280719	LOC100331644	0.0439054	-4.67507	fj44g11.y1 zebrafish adult brain Danio rerio cDNA 5' similar to contains element LTR10 LTR10 repetitive element ;, mRNA sequence [AW280719]
A_15_P611907	NM_001113606		0.0412589	-4.6755	Zgc:173720Zgc:173720 protein ; [Source:UniProtKB/TrEMBL;Acc:A8WGK9] [ENSDART00000112347]
A_15_P116969	NM_001017690	zgc:112000	0.0453039	-4.68798	Danio rerio zgc:112000 (zgc:112000), mRNA [NM_001017690]
A_15_P630956	NM_001007303	zgc:92804	0.00595251	-4.7191	Danio rerio zgc:92804 (zgc:92804), mRNA [NM_001007303]
A_15_P755381	NM_001007345	zgc:103488	0.0270559	-4.73552	Danio rerio zgc:103488 (zgc:103488), mRNA [NM_001007345]
A_15_P106190	NM_199548	tmed2	0.0326739	-4.75898	Danio rerio transmembrane emp24 domain trafficking protein 2 (tmed2), mRNA [NM_199548]
A_15_P718856			0.0267027	-4.76325
A_15_P161696	NM_001020780	uncx4.1	0.0120304	-4.7721	Danio rerio Unc4.1 homeobox (C. elegans) (uncx4.1), mRNA [NM_001020780]
A_15_P511312	BC162845	zgc:194207	0.0247156	-4.77308	Danio rerio zgc:194207, mRNA (cDNA clone IMAGE:9037419). [BC162845]
A_15_P623471	NM_199659	cul1a	0.0386665	-4.77341	Danio rerio cullin 1a (cul1a), mRNA [NM_199659]
A_15_P652036	NM_001122627		0.0168007	-4.7791	Zgc:174275 protein [Source:UniProtKB/TrEMBL;Acc:B0JZJ0] [ENSDART00000121765]
A_15_P117951	NM_201016	brpf1	0.0198988	-4.78254	Danio rerio bromodomain and PHD finger containing, 1 (brpf1), mRNA [NM_201016]
A_15_P108875	XM_002663891	wu:fd61a05	0.0407748	-4.81065	Rep: Chromosome undetermined SCAF13899, whole genome shotgun sequence - Tetraodon nigroviridis (Green puffer), partial (54%) [TC378486]
A_15_P672597	XR_117615	LOC564946	0.0479007	-4.81616
A_15_P160946	NM_200293	zgc:56488	0.025973	-4.83009	Danio rerio zgc:56488 (zgc:56488), mRNA [NM_200293]
A_15_P628446	NM_001018083	zgc:110319	0.0110554	-4.86837	Danio rerio zgc:110319 (zgc:110319), mRNA [NM_001018083]
A_15_P595397	NM_001135103	zgc:175142	0.0466801	-4.89684	Danio rerio zgc:175142 (zgc:175142), mRNA [NM_001135103]
A_15_P661376	NM_200075	zgc:55259	0.0306576	-4.89869	Danio rerio zgc:55259 (zgc:55259), mRNA [NM_200075]
A_15_P211896	NM_213262	eif5a2	0.00156005	-4.90742	Danio rerio eukaryotic translation initiation factor 5A2 (eif5a2), mRNA [NM_213262]
A_15_P657333	NM_001017738	cryba1l	0.0404247	-4.91722	Danio rerio crystallin, beta A1, like (cryba1l), mRNA [NM_001017738]
A_15_P121067	NM_001172635	zgc:109987	0.0100643	-4.91884	Danio rerio zgc:109987 (zgc:109987), mRNA [NM_001172635]
A_15_P742721	NM_001076599	zgc:153947	0.0421486	-4.93732	Danio rerio zgc:153947 (zgc:153947), mRNA [NM_001076599]
A_15_P671391	NM_001003589	ccdc12	0.0230052	-4.93775	Danio rerio coiled-coil domain containing 12 (ccdc12), mRNA [NM_001003589]
A_15_P663496	NM_213522	zgc:55347	0.00513295	-4.94648	Danio rerio zgc:55347 (zgc:55347), mRNA [NM_213522]
A_15_P274341	NM_199836	chp2	0.0336721	-4.953	Danio rerio calcineurin B homologous protein 2 (chp2), mRNA [NM_199836]
A_15_P768621	BC124367	synrg	0.00415589	-4.96656	Danio rerio cDNA clone IMAGE:5777036. [BC124367]
A_15_P411620			0.0146385	-4.96775	GB
A_15_P106102	NM_001079982	aggf1	0.0277078	-5.00527	Danio rerio angiogenic factor with G patch and FHA domains 1 (aggf1), mRNA [NM_001079982]
A_15_P119438	NM_213060	bckdk	0.0292679	-5.01344	Danio rerio branched chain alpha-ketoacid dehydrogenase kinase (bckdk), nuclear gene encoding mitochondrial protein, mRNA [NM_213060]
A_15_P625661	NM_001013515	dbt	0.032689	-5.01597	Danio rerio dihydrolipoamide branched chain transacylase E2 (dbt), nuclear gene encoding mitochondrial protein, mRNA [NM_001013515]
A_15_P531947	BC155561	LOC795732	0.0222377	-5.05058	Putative uncharacterized protein Fragment [Source:UniProtKB/TrEMBL;Acc:A9JR89] [ENSDART00000112400]
A_15_P108291	NM_001002746	pcca	0.0435461	-5.06504	Danio rerio propionyl-Coenzyme A carboxylase, alpha polypeptide (pcca), mRNA [NM_001002746]
A_15_P118159	NM_001002190	zgc:91870	0.0352328	-5.06998	Danio rerio zgc:91870 (zgc:91870), mRNA [NM_001002190]
A_15_P666091	NM_001076626	zgc:154040	0.0308158	-5.09422	Danio rerio zgc:154040 (zgc:154040), mRNA [NM_001076626]
A_15_P657161	NM_001115144	zgc:110682	0.00204421	-5.09794	Danio rerio zgc:110682 (zgc:110682), mRNA [NM_001115144]
A_15_P223311			0.0445977	-5.12348
A_15_P176681	NM_001037436	eefsec	0.00260993	-5.12365	Danio rerio eukaryotic elongation factor, selenocysteine-tRNA-specific (eefsec), mRNA [NM_001037436]
A_15_P628506	NM_001045302	mgst2	0.0312471	-5.13544	Danio rerio microsomal glutathione S-transferase 2 (mgst2), mRNA [NM_001045302]
A_15_P662381	NM_001111242	zgc:172053	0.0368072	-5.14628	Danio rerio zgc:172053 (zgc:172053), mRNA [NM_001111242]
A_15_P724116	NM_001044870	si:dkey-42i9.6	0.0275891	-5.14763	Danio rerio si:dkey-42i9.6 (si:dkey-42i9.6), mRNA [NM_001044870]
A_15_P608287	NM_001110529		0.0327189	-5.19583	Zgc:173517 protein [Source:UniProtKB/TrEMBL;Acc:A8E501] [ENSDART00000106261]
A_15_P102139	NM_001020696	alg3	0.0232906	-5.19641	Danio rerio asparagine-linked glycosylation 3 homolog (S. cerevisiae, alpha-1,3-mannosyltransferase) (alg3), mRNA [NM_001020696]
A_15_P118584	XM_693091	gb:bc097249	0.0438324	-5.23371	PREDICTED: Danio rerio expressed sequence BC097249 (gb:bc097249), mRNA [XM_693091]
A_15_P670866	EH442850	wu:fb94e12	0.0279381	-5.23652	FDR103-P00031-DEPE-F_O05 FDR103 Danio rerio cDNA clone FDR103-P00031-BR_O05 5', mRNA sequence [EH442850]
A_15_P628651	NM_001017616	lypla1	0.0397529	-5.2469	Danio rerio lysophospholipase I (lypla1), mRNA [NM_001017616]
A_15_P651781	NM_001135989	zgc:174690	0.020075	-5.24827	Danio rerio zgc:174690 (zgc:174690), mRNA [NM_001135989]
A_15_P658996	BC164276	ccnt2b	0.0103179	-5.26432	Danio rerio zgc:55690, mRNA (cDNA clone MGC:191451 IMAGE:100059760), complete cds. [BC164276]
A_15_P575102	EE717629	wu:fc54d09	0.00163737	-5.29534	AGENCOURT_88998666 NIH_ZGC_28 Danio rerio cDNA clone IMAGE:8790498 5', mRNA sequence [EE717629]
A_15_P170386	NM_001089575		0.0423739	-5.30437	hypothetical protein LOC100126120 [Source:RefSeq peptide;Acc:NP_001103318] [ENSDART00000106235]
A_15_P103679	NM_001004530	si:ch211-217g15.2	0.0194752	-5.31175	Danio rerio si:ch211-217g15.2 (si:ch211-217g15.2), mRNA [NM_001004530]
A_15_P620516	NM_001037407	zgc:123008	0.0490455	-5.3304	Danio rerio zgc:123008 (zgc:123008), mRNA [NM_001037407]
A_15_P188431	NM_001002438	dpy30	0.0371762	-5.33715	Danio rerio dpy-30 homolog (C. elegans) (dpy30), mRNA [NM_001002438]
A_15_P661171	NM_200027	rpl10	0.00551861	-5.34107	Danio rerio ribosomal protein L10 (rpl10), mRNA [NM_200027]
A_15_P111878	NM_213047	pwp2h	0.0440097	-5.34481	Danio rerio PWP2 periodic tryptophan protein homolog (yeast) (pwp2h), mRNA [NM_213047]
A_15_P111648	NM_200702	atp5h	0.00467706	-5.37871	Danio rerio ATP synthase, H+ transporting, mitochondrial F0 complex, subunit d (atp5h), nuclear gene encoding mitochondrial protein, mRNA [NM_200702]
A_15_P592877	NM_001040330	ext1c	0.0227946	-5.39096	Danio rerio exostoses (multiple) 1c (ext1c), mRNA [NM_001040330]
A_15_P169146	NM_001007056	dck	0.0337641	-5.39875	Danio rerio deoxycytidine kinase (dck), mRNA [NM_001007056]
A_15_P737926	NM_001003566	phpt1	0.0155224	-5.43008	Danio rerio phosphohistidine phosphatase 1 (phpt1), mRNA [NM_001003566]
A_15_P672021	NM_001045251	zgc:136552	0.0032876	-5.45139	Danio rerio zgc:136552 (zgc:136552), mRNA [NM_001045251]
A_15_P474290	XM_001339170		0.0423285	-5.45673	Rep: Myosin heavy chain fast skeletal type 2 - Hypophthalmichthys molitrix (Silver carp), complete [TC378973]
A_15_P107561	NM_001002174	mrrf	0.000843938	-5.52489	Danio rerio mitochondrial ribosome recycling factor (mrrf), nuclear gene encoding mitochondrial protein, mRNA [NM_001002174]
A_15_P146981	XM_001339271		0.0485173	-5.54846	Rep: Chemokine - Ictalurus punctatus (Channel catfish), partial (61%) [TC437643]
A_15_P105315	NM_001002417	med31	0.00322062	-5.54949	Danio rerio mediator of RNA polymerase II transcription, subunit 31 homolog (yeast) (med31), mRNA [NM_001002417]
A_15_P110775	NM_001083837	sfrs18	0.00321751	-5.59221	Danio rerio splicing factor, arginine/serine-rich 18 (sfrs18), mRNA [NM_001083837]
A_15_P624366	NM_201319	pms1	0.0270948	-5.60659	Danio rerio PMS1 postmeiotic segregation increased 1 (S. cerevisiae) (pms1), mRNA [NM_201319]
A_15_P187396	XM_001343036	ciita	0.0413215	-5.6084	Rep: Chromosome undetermined SCAF14696, whole genome shotgun sequence - Tetraodon nigroviridis (Green puffer), partial (11%) [TC387745]
A_15_P162411	NM_131033	nipsnap1	0.0369829	-5.61656	Danio rerio nipsnap1 (nipsnap1), mRNA [NM_131033]
A_15_P114257	NM_213527	hiat1b	0.0188122	-5.61707	Danio rerio hippocampus abundant transcript 1b (hiat1b), mRNA [NM_213527]
A_15_P109888	BC045923		0.0213714	-5.62678	Danio rerio cDNA clone IMAGE:5411578, **** WARNING: chimeric clone ****. [BC045923]
A_15_P134291	BC090682	dspa	0.0281607	-5.62766	Danio rerio desmoplakin a, mRNA (cDNA clone IMAGE:6911953), partial cds. [BC090682]
A_15_P751521	NM_001123389	brd3a	0.0207857	-5.64361	Danio rerio bromodomain containing 3a (brd3a), mRNA [NM_001123389]
A_15_P463415	EE307595	wu:fb83h06	0.0180331	-5.6484	AGENCOURT_86808151 NIH_ZGC_23 Danio rerio cDNA clone IMAGE:8732057 5', mRNA sequence [EE307595]
A_15_P109862	NM_001003540	otud5b	0.0369054	-5.68409	Danio rerio OTU domain containing 5b (otud5b), mRNA [NM_001003540]
A_15_P367355	NM_001004626	ppif	0.00369567	-5.69513	Danio rerio peptidylprolyl isomerase F (cyclophilin F) (ppif), nuclear gene encoding mitochondrial protein, mRNA [NM_001004626]
A_15_P378145	XM_001337754		0.00727903	-5.69526
A_15_P750086	XM_002667083		0.0185716	-5.70499	Rep: neurochondrin isoform 2 - Takifugu rubripes, partial (57%) [TC382211]
A_15_P658206	BC155201	acadvl	0.0222714	-5.73944	very long-chain specific acyl-CoA dehydrogenase, mitochondrial [Source:RefSeq peptide;Acc:NP_997776] [ENSDART00000131019]
A_15_P209581	NM_001002522	brp16	0.0288658	-5.74454	Danio rerio brain protein 16 (brp16), mRNA [NM_001002522]
A_15_P130261	NM_203321	naa15b	0.027747	-5.75944	Danio rerio N(alpha)-acetyltransferase 15, NatA auxiliary subunit b (naa15b), mRNA [NM_203321]
A_15_P173096	NM_131855	prkci	0.00688418	-5.76777	Danio rerio protein kinase C, iota (prkci), mRNA [NM_131855]
A_15_P763191	NM_001005933	acox1	0.0127529	-5.77418	Danio rerio acyl-Coenzyme A oxidase 1, palmitoyl (acox1), mRNA [NM_001005933]
A_15_P195766	NM_213442	srrm1	0.0391698	-5.78284	Danio rerio serine/arginine repetitive matrix 1 (srrm1), mRNA [NM_213442]
A_15_P631731	NM_001098390	zgc:162576	0.00946421	-5.78287	Danio rerio zgc:162576 (zgc:162576), mRNA [NM_001098390]
A_15_P110297	NM_001008620	tsta3	0.0276809	-5.79936	Danio rerio tissue specific transplantation antigen P35B (tsta3), mRNA [NM_001008620]
A_15_P662076	NM_001040337	zgc:136360	0.0434411	-5.81596	Danio rerio zgc:136360 (zgc:136360), mRNA [NM_001040337]
A_15_P172746	NM_001017618	icmt	0.0256259	-5.81914	Danio rerio isoprenylcysteine carboxyl methyltransferase (icmt), mRNA [NM_001017618]
A_15_P662651	NM_200331	zgc:56556	0.0177897	-5.83804	Danio rerio zgc:56556 (zgc:56556), mRNA [NM_200331]
A_15_P192631	NM_001082921	zgc:162126	0.0433	-5.87144	Danio rerio zgc:162126 (zgc:162126), mRNA [NM_001082921]
A_15_P642401	BC154141		0.0311943	-5.88507	Zgc:113886 [Source:UniProtKB/TrEMBL;Acc:A8KBJ8] [ENSDART00000058715]
A_15_P119737	NM_201188	dynlrb1	0.013554	-5.88652	Danio rerio dynein, light chain, roadblock-type 1 (dynlrb1), mRNA [NM_201188]
A_15_P741801	NM_213459	zgc:55262	0.048148	-5.88719	Danio rerio zgc:55262 (zgc:55262), mRNA [NM_213459]
A_15_P757066	NM_199952	ube2d2	0.00737497	-5.89744	Danio rerio ubiquitin-conjugating enzyme E2D 2 (UBC4/5 homolog, yeast) (ube2d2), mRNA [NM_199952]
A_15_P166281	EH591684	LOC555734	0.038187	-5.90719	FDR306-P00036-DEPE-F_O01 FDR306 Danio rerio cDNA clone FDR306-P00036-BR_O01 5', mRNA sequence [EH591684]
A_15_P113474	BC142909	pigl	0.0210425	-5.92912	Novel protein similar to vertebrate phosphatidylinositol glycan, class L (PIGL) [Source:UniProtKB/TrEMBL;Acc:B0R186] [ENSDART00000097580]
A_15_P115932	NM_207085	zgc:77287	0.0487431	-5.93085	Danio rerio zgc:77287 (zgc:77287), mRNA [NM_207085]
A_15_P117185	NM_200389	obfc1	0.00699895	-6.03241	Danio rerio oligonucleotide/oligosaccharide-binding fold containing 1 (obfc1), mRNA [NM_200389]
A_15_P751406	NM_001031676	pabpc1a	0.0137391	-6.05724	Danio rerio poly A binding protein, cytoplasmic 1 a (pabpc1a), mRNA [NM_001031676]
A_15_P659596	BC165128	psmg3	0.00955336	-6.05827	Danio rerio proteasome (prosome, macropain) assembly chaperone 3, mRNA (cDNA clone MGC:192303 IMAGE:100060612), complete cds. [BC165128]
A_15_P115652	NM_001002719	imp4	0.0395962	-6.07852	Danio rerio IMP4, U3 small nucleolar ribonucleoprotein, homolog (yeast) (imp4), mRNA [NM_001002719]
A_15_P214381	NM_001076601	zgc:153046	0.0459876	-6.08293	Danio rerio zgc:153046 (zgc:153046), mRNA [NM_001076601]
[truncated: 165 more rows]
