# Supplementary material for: Transcriptome Profiling Reveals Th17-Like Immune Responses Induced in Zebrafish Bath-Vaccinated with a Live Attenuated Vibrio anguillarum
Source: PLoS One. 2013 Sep 4;8(9):e73871. doi: 10.1371/journal.pone.0073871 (PMC3762715; doi:10.1371/journal.pone.0073871)
Supplement: Table S4 — Complete list of KEGG pathways of differentially expressed genes. (XLS) [file pone.0073871.s004.xls]

## Sheet: dre
PathwayID	Category	P-Value	Gene No.	FDR	Differentially Expressed Genes
dre03010	Ribosome - Danio rerio (zebrafish)	1.52158e-10	20	2.32802e-08	RPL10//RPL14//RPL15//RPL19//RPL23A//RPL26//RPL34//RPL36//RPL36A//RPL38//RPL5B//RPL6//RPL7A//RPLP0//RPS12//RPS14//RPS15A//RPS3A//RPS7//RPS8
dre01100	Metabolic pathways - Danio rerio (zebrafish)	3.68286e-10	84	2.81739e-08	AANAT2//ACADVL//ACOX1//ADA//ADKA//AGK//AGPAT3//ALDH18A1//ALDH1A3//ALDOB//ALG12//ALG3//ALG6//ALG8//ASAH1A//ATP5H//ATP6V0C//ATP6V1E1//B3GAT3//C1GALT1C1//CCBL2//CMPK//CMPK2//COX2//COX5AB//CYP51//DBT//DCK//DCK//DCTD//DLAT//DPAGT1//EPHX2//EXT1C//GALNS//GLULA//GLULB//GNE//GOT1//HEXA//HPD//HPD//HSD17B10//HSD17B12B//INPPL1//LAP3//MAT2A//MBOAT2A//MCEE//ME1//MGLL//MTAP//MTR//MUT//NME4//NOS2A//NT5E//PAICS//…
dre04010	MAPK signaling pathway - Danio rerio (zebrafish)	4.02613e-07	31	2.05333e-05	BRAF//CACNA2D1A//CHUK//EVI1//FGF13L//FGF16//FGF2//HRASL//HSP70//HSPA8//IKBKG//IL1B//KRAS//MAPK4//MAPK6//MAPKAPK3//MKNK2A//NLK1//NR4A1//NRAS//PRKACB//PRKACB//RAC2//RAC3//RPS6KA1//STMN1B//TGFB2//TGFB3//TGFBR1//ZGC:158274//ZGC:158799//ZGC:64054
dre03040	Spliceosome - Danio rerio (zebrafish)	8.09317e-07	18	3.08675e-05	CCDC12//HSP70//HSPA8//LSM6//NHP2L1//PHF5A//PLRG1//PRP19//SF3B3//SF3B5//SFRS1//SFRS5A//SFRS5B//SNRPA//SNRPC//SYF2//TRA2A//ZGC:101832
dre04141	Protein processing in endoplasmic reticulum - Danio rerio (zebrafish)	1.00874e-06	21	3.08675e-05	CUL1B//DNAJC5B//HERPUD1//HSP70//HSP90AB1//HSP90B1//HSPA8//HYOU1//MBTPS2//OS9//PDIA4//PKZ//SAR1A//SEC61G//SEC63//SSR3//TRAM1//UBE2D2//UBE2D2//XBP1//ZGC:162263
dre03013	RNA transport - Danio rerio (zebrafish)	1.24379e-05	18	0.000317167	DKC1//EF1A//EIF3D//EIF3EA//EIF3S10//EIF4E1A//NOP10//PABPC1A//PAIP1//POP4//RAN//SEH1L//SRRM1//SUMO1//TACC3//UBE2I2//ZGC:55443//ZGC:92241
dre04910	Insulin signaling pathway - Danio rerio (zebrafish)	2.74878e-05	18	0.000600804	BRAF//CALM3B//EIF4E1A//GYS1//HRASL//KRAS//MKNK2A//NRAS//PHKA1//PRKACB//PRKACB//PRKAG1//PRKCI//PRKCZ//SOCS3B//SREBF1//ZGC:158274//ZGC:158799//ZGC:64054
dre04340	Hedgehog signaling pathway - Danio rerio (zebrafish)	8.46384e-05	10	0.00161871	BMP5//CSNK1DA//HHIP//PRKACB//PRKACB//WNT11//WNT11R//WNT5A//WNT5B//ZGC:158799//ZGC:64054
dre00360	Phenylalanine metabolism - Danio rerio (zebrafish)	0.000149733	5	0.00254547	ALDH1A3//GOT1//HPD//HPD//PRDX6
dre04320	Dorso-ventral axis formation - Danio rerio (zebrafish)	0.000379484	6	0.00534698	ETS1A//KRAS//NOTCH1A//NOTCH2//ZGC:158274//ZGC:92106
dre04310	Wnt signaling pathway - Danio rerio (zebrafish)	0.000411534	17	0.00534698	AXIN2//CUL1B//DAAM1//LRP6//LRP6//NLK1//PRKACB//PRKACB//RAC2//RAC3//ROCK2B//VANGL2//WNT11//WNT11R//WNT5A//WNT5B//ZGC:158799//ZGC:64054
dre00240	Pyrimidine metabolism - Danio rerio (zebrafish)	0.000419371	12	0.00534698	CMPK//CMPK2//DCK//DCK//DCTD//ENTPD3//NME4//NT5E//NUDT2//POLR2J//RRM2//ZGC:92668
dre04810	Regulation of actin cytoskeleton - Danio rerio (zebrafish)	0.000955588	20	0.0108525	ACTN4//ARPC5A//ARPC5B//ARPC5L//BRAF//FGF13L//FGF16//FGF2//HRASL//KRAS//MYLZ2//NRAS//PIKFYVE//PIP5K1B//PPP1R12A//RAC2//RAC3//ROCK2B//ZGC:136827//ZGC:158274
dre04916	Melanogenesis - Danio rerio (zebrafish)	0.000993039	13	0.0108525	CALM3B//GNAO1A//HRASL//KRAS//MITFB//NRAS//PRKACB//PRKACB//WNT11//WNT11R//WNT5A//WNT5B//ZGC:158799//ZGC:64054
dre03060	Protein export - Danio rerio (zebrafish)	0.00131229	5	0.0133854	SEC61G//SEC63//SPCS3//SRP19//SRP9
dre04060	Cytokine-cytokine receptor interaction - Danio rerio (zebrafish)	0.00175689	14	0.0158722	BMP5//BMPR1AB//CXCL11L//EPO//EPOR//IL1B//IL6R//IL7R//KDRL//TGFB2//TGFB3//TGFBR1//TNFB//XCR1A
dre04144	Endocytosis - Danio rerio (zebrafish)	0.00176823	20	0.0158722	CHMP5//ERBB3B//FAM125BA//GRK1A//HRASL//HSP70//HSPA8//IGF1RB//KDRL//PIP5K1B//PLD1A//PRKCI//PRKCZ//RAB4A//RAB5A//RAB5A//RAB5AL//STAM2//TGFB2//TGFB3//TGFBR1
dre04530	Tight junction - Danio rerio (zebrafish)	0.00186732	14	0.0158722	ACTN4//ASH1L//CLDN15L//CLDN2//HRASL//KRAS//MAGI1//MYHB//MYLZ2//NRAS//PRKCI//PRKCZ//PTENB//TJP2A
dre00230	Purine metabolism - Danio rerio (zebrafish)	0.00207536	15	0.0167121	ADA//ADKA//DCK//DCK//ENTPD3//NME4//NT5E//NUDT2//PAICS//PAPSS2//PKM2A//POLR2J//RRM2//ZGC:86625//ZGC:92668
dre04622	RIG-I-like receptor signaling pathway - Danio rerio (zebrafish)	0.00439276	7	0.0336046	CHUK//CYLD//DDX3//IKBKG//IRF7//OTUD5//PL10
dre04142	Lysosome - Danio rerio (zebrafish)	0.0046201	12	0.0336607	ASAH1A//ATP6V0C//CD63//CTSD//CTSL1A//GALNS//GGA1//HEXA//LAPTM4A//NPC2//ZGC:77708//ZGC:92668
dre04120	Ubiquitin mediated proteolysis - Danio rerio (zebrafish)	0.00489821	12	0.0340649	CUL1B//CUL4B//DDB2//PRP19//SOCS3B//UBA1//UBE2D2//UBE2D2//UBE2I2//WU:FD13H10//ZGC:154036//ZGC:162263
dre04914	Progesterone-mediated oocyte maturation - Danio rerio (zebrafish)	0.00513202	10	0.0341391	BRAF//CDK2//HSP90AB1//IGF1RB//KRAS//MAD2L1//PRKACB//PRKACB//RPS6KA1//ZGC:158799//ZGC:64054
dre00280	Valine, leucine and isoleucine degradation - Danio rerio (zebrafish)	0.00662799	6	0.0422534	DBT//HSD17B10//MCEE//MUT//OXCT1A//PCCA
dre00330	Arginine and proline metabolism - Danio rerio (zebrafish)	0.00839897	7	0.0514017	ALDH18A1//GLULA//GLULB//GOT1//LAP3//NOS2A//ZGC:153353
dre00510	N-Glycan biosynthesis - Danio rerio (zebrafish)	0.00901642	6	0.0530582	ALG12//ALG3//ALG6//ALG8//DPAGT1//ZGC:136939
dre04012	ErbB signaling pathway - Danio rerio (zebrafish)	0.0117074	9	0.0663422	BRAF//ERBB3B//GAB1//HRASL//KRAS//NRAS//NRG1//STAT5.1//ZGC:158274
dre04912	GnRH signaling pathway - Danio rerio (zebrafish)	0.0128227	10	0.0700669	CALM3B//HRASL//KRAS//MMP14B//NRAS//PLD1A//PRKACB//PRKACB//ZGC:158274//ZGC:158799//ZGC:64054
dre04114	Oocyte meiosis - Danio rerio (zebrafish)	0.0141852	11	0.0728739	CALM3B//CDK2//CUL1B//IGF1RB//MAD2L1//PRKACB//PRKACB//RPS6KA1//SMC1AL//YWHAI//ZGC:158799//ZGC:64054
dre04540	Gap junction - Danio rerio (zebrafish)	0.014289	10	0.0728739	CSNK1DA//HRASL//KRAS//NRAS//PRKACB//PRKACB//TUBA8L4//TUBB2C//ZGC:158274//ZGC:158799//ZGC:64054
dre04350	TGF-beta signaling pathway - Danio rerio (zebrafish)	0.017079	8	0.084293	BMP5//BMPR1AB//CUL1B//NOG3//ROCK2B//TGFB2//TGFB3//TGFBR1
dre04630	Jak-STAT signaling pathway - Danio rerio (zebrafish)	0.0207196	9	0.0970711	CISH//EPO//EPOR//IL6R//IL7R//SOCS3B//STAM2//STAT5.1//ZGC:158274
dre04145	Phagosome - Danio rerio (zebrafish)	0.0216192	11	0.0970711	ATP6V0C//ATP6V1E1//CTSL1A//PIKFYVE//RAB5A//RAB5A//RAB5AL//SEC22BB//SEC61G//TUBA8L4//TUBB2C//ZGC:77708
dre04650	Natural killer cell mediated cytotoxicity - Danio rerio (zebrafish)	0.0229714	8	0.0970711	BIDA//BRAF//HRASL//KRAS//NRAS//RAC2//RAC3//ZGC:158274
dre04623	Cytosolic DNA-sensing pathway - Danio rerio (zebrafish)	0.0235947	4	0.0970711	CHUK//IKBKG//IL1B//IRF7
dre04520	Adherens junction - Danio rerio (zebrafish)	0.0243023	8	0.0970711	ACTN4//IGF1RB//LMO7A//NLK1//RAC2//RAC3//TGFBR1//ZGC:136827
dre04130	SNARE interactions in vesicular transport - Danio rerio (zebrafish)	0.0244991	5	0.0970711	BET1//SEC22BB//SNAP25B//STX5AL//VAMP1
dre04621	NOD-like receptor signaling pathway - Danio rerio (zebrafish)	0.0244991	5	0.0970711	CHUK//HSP90AB1//HSP90B1//IKBKG//IL1B
dre00562	Inositol phosphate metabolism - Danio rerio (zebrafish)	0.0247436	6	0.0970711	INPPL1//PI4K2A//PIKFYVE//PIP5K1B//PTENB//SYNJ1
dre04070	Phosphatidylinositol signaling system - Danio rerio (zebrafish)	0.0283082	7	0.108279	CALM3B//INPPL1//PI4K2A//PIKFYVE//PIP5K1B//PTENB//SYNJ1
dre00350	Tyrosine metabolism - Danio rerio (zebrafish)	0.029228	4	0.10907	ALDH1A3//GOT1//HPD//HPD
dre00072	Synthesis and degradation of ketone bodies - Danio rerio (zebrafish)	0.0328868	2	0.117016	OXCT1A//ZGC:163053
dre00130	Ubiquinone and other terpenoid-quinone biosynthesis - Danio rerio (zebrafish)	0.0328868	2	0.117016	HPD//HPD
dre00190	Oxidative phosphorylation - Danio rerio (zebrafish)	0.036536	10	0.125899	ATP5H//ATP6V0C//ATP6V1E1//COX2//COX5AB//SDHDB//SDHDB//UQCRFS1//ZGC:77708//ZGC:77715
dre04115	p53 signaling pathway - Danio rerio (zebrafish)	0.0370293	6	0.125899	BIDA//CDK2//DDB2//PERP//PTENB//RRM2
dre04510	Focal adhesion - Danio rerio (zebrafish)	0.0379605	14	0.12626	ACTN4//BRAF//COL1A3//HRASL//IGF1RB//KDRL//MYLZ2//PARVB//PPP1R12A//PTENB//RAC2//RAC3//ROCK2B//ZGC:158274
